# Supplementary material for: Comparative Proteomic Analysis of Two Contrasting Maize Hybrids’ Responses to Low Nitrogen Stress at the Twelve Leaf Stage and Function Verification of ZmTGA Gene
Source: Genes (Basel). 2022 Apr 11;13(4):670. doi: 10.3390/genes13040670 (PMC9030517; doi:10.3390/genes13040670)
Supplement: Supplementary file 1 [file genes-13-00670-s001.zip]

Archive with 18 entries (14 files):
- genes-1625869-supplementary/
- genes-1625869-supplementary/supplementary materials/
- genes-1625869-supplementary/supplementary materials/figure/
- genes-1625869-supplementary/supplementary materials/figure/Supplementary Figure S1.png
- genes-1625869-supplementary/supplementary materials/figure/Supplementary Figure S2.png
- genes-1625869-supplementary/supplementary materials/figure/Supplementary Figure S3.png
- genes-1625869-supplementary/supplementary materials/figure/Supplementary Figure S4.png
- genes-1625869-supplementary/supplementary materials/figure/Supplementary Figure S5.PNG
- genes-1625869-supplementary/supplementary materials/table/
- genes-1625869-supplementary/supplementary materials/table/Supplementary Table S1.xls
- genes-1625869-supplementary/supplementary materials/table/Supplementary Table S2.xlsx
- genes-1625869-supplementary/supplementary materials/table/Supplementary Table S3.xlsx
- genes-1625869-supplementary/supplementary materials/table/Supplementary Table S4.xlsx
- genes-1625869-supplementary/supplementary materials/table/Supplementary Table S5.xlsx
- genes-1625869-supplementary/supplementary materials/table/Supplementary Table S6.xlsx
- genes-1625869-supplementary/supplementary materials/table/Supplementary Table S7.xlsx
- genes-1625869-supplementary/supplementary materials/table/Supplementary Table S8.pdf
- genes-1625869-supplementary/supplementary materials/table/Supplementary Table S9.pdf
