# Supplementary material for: Comparative Proteomic Analysis of Two Contrasting Maize Hybrids’ Responses to Low Nitrogen Stress at the Twelve Leaf Stage and Function Verification of ZmTGA Gene
Source: Genes (Basel). 2022 Apr 11;13(4):670. doi: 10.3390/genes13040670 (PMC9030517; doi:10.3390/genes13040670)
Supplement: Supplementary file 1 [file genes-13-00670-s001.zip › genes-1625869-supplementary/supplementary materials/table/Supplementary Table S1.xls]

Accession_id	Protein FDR Confidence	Description	Coverage	Peptides	PSM	Unique Peptides	AAs	MW[kDa]	calc.pl	Abundance_hnC1	Abundance_hnT1	Abundance_xyC1	Abundance_xyT1	Abundance_hnCa	Abundance_hnTa	Abundance_xyCa	Abundance_xyTa	Abundance_hnC2	Abundance_hnT2	Abundance_xyC2	Abundance_xyT2	Abundance_hnCb	Abundance_hnTb	Abundance_xyCb	Abundance_xyTb	Abundance_hnC3	Abundance_hnT3	Abundance_xyC3	Abundance_xyT3	Abundance_hnCc	Abundance_hnTc	Abundance_xyCc	Abundance_xyTc
Zm00001d046170_P001	High	pep chromosome:B73_RefGen_v4:9:68851094:68856482:-1 gene:Zm00001d046170 transcript:Zm00001d046170_T001 gene_biotype:protein_coding transcript_biotype:protein_coding gene_symbol:phosphoenolpyruvate carboxylase1 description:Phosphoenolpyruvate carboxylase 1	83	95	5011	75	970	109.3	6.04	0.911	0.994	1.053	1.103	1.002	1.009	1.095	1.155	0.875	1.16	0.935	0.957	1.027	1.105	1.063	1.07	0.909	0.894	1.139	1.137	0.849	0.901	0.944	1.152
Zm00001d038163_P013	High	pep chromosome:B73_RefGen_v4:6:150029630:150034994:1 gene:Zm00001d038163 transcript:Zm00001d038163_T013 gene_biotype:protein_coding transcript_biotype:protein_coding gene_symbol:pyruvate, orthophosphate dikinase1 description: pyruvate orthophosphate dikinase1	91	62	3836	1	796	86.6	5.36	0.817	1.217	0.871	1.513	1.138	1.179	1.018	1.084	0.91	1.142	0.912	1.041	0.997	0.94	0.876	0.863	0.858	1.131	0.992	1.048	0.926	1.05	0.831	0.982
Zm00001d038163_P021	High	pep chromosome:B73_RefGen_v4:6:150029632:150034666:1 gene:Zm00001d038163 transcript:Zm00001d038163_T021 gene_biotype:protein_coding transcript_biotype:protein_coding gene_symbol:pyruvate, orthophosphate dikinase1 description: pyruvate orthophosphate dikinase1	81	60	3806	1	868	94.3	5.29	0.721	0.727	0.793	1.003	1.014	1.065	0.93	0.851	0.802	1.041	0.842	0.847	1.126	1.157	1.08	0.889	0.576	0.773	0.536	0.61	0.846	0.999	1.072	0.827
Zm00001d038163_P002	High	pep chromosome:B73_RefGen_v4:6:150024486:150035717:1 gene:Zm00001d038163 transcript:Zm00001d038163_T002 gene_biotype:protein_coding transcript_biotype:protein_coding gene_symbol:pyruvate, orthophosphate dikinase1 description: pyruvate orthophosphate dikinase1	74	63	2963	4	936	101.2	6.06	0.769	1.072	1.0	1.099	0.979	0.926	1.013	1.003	0.843	0.989	1.046	1.016	0.986	1.166	0.954	0.942	0.869	0.796	0.885	0.996	0.885	1.028	0.935	1.049
Zm00001d038163_P033	High	pep chromosome:B73_RefGen_v4:6:150031318:150034994:1 gene:Zm00001d038163 transcript:Zm00001d038163_T033 gene_biotype:protein_coding transcript_biotype:protein_coding gene_symbol:pyruvate, orthophosphate dikinase1 description: pyruvate orthophosphate dikinase1	91	46	2688	1	632	68.6	5.22	0.695	0.639	0.678	0.765	1.088	0.729	0.908	0.861	1.003	1.003	0.958	1.05	1.072	1.011	1.001	1.109	1.045	1.102	1.116	1.173	1.013	1.106	1.056	1.002
ZemaCp031	High	pep chromosome:B73_RefGen_v4:Pt:54618:56114:-1 gene:ZemaCp031 transcript:ZemaCp031 gene_biotype:protein_coding transcript_biotype:protein_coding gene_symbol:atpB description:atpB	96	50	3197	14	498	54.0	5.43	1.297	1.321	1.198	1.138	0.916	0.867	0.845	0.86	1.271	1.325	1.234	1.058	0.895	0.948	0.851	0.8	1.149	1.307	1.261	1.254	0.855	0.961	0.872	0.928
Zm00001d022388_P016	High	pep chromosome:B73_RefGen_v4:7:176589282:176606662:-1 gene:Zm00001d022388 transcript:Zm00001d022388_T016 gene_biotype:protein_coding transcript_biotype:protein_coding gene_symbol:ferredoxin-dependent glutamate synthase1 description:Ferredoxin-dependent glutamate synthase%2C chloroplastic	60	63	498	4	1508	164.1	5.96	0.937	1.055	0.948	0.964	1.128	0.906	1.044	1.023	1.208	1.269	1.073	1.022	1.19	0.903	1.056	1.082	0.979	0.913	0.999	0.994	0.984	1.161	1.085	1.06
Zm00001d022388_P006	High	pep chromosome:B73_RefGen_v4:7:176589186:176606869:-1 gene:Zm00001d022388 transcript:Zm00001d022388_T006 gene_biotype:protein_coding transcript_biotype:protein_coding gene_symbol:ferredoxin-dependent glutamate synthase1 description:Ferredoxin-dependent glutamate synthase%2C chloroplastic	54	60	472	1	1523	165.0	6.86	0.79	0.982	0.876	0.972	1.163	1.114	1.002	0.962	0.971	1.223	0.928	0.867	0.891	0.657	0.935	0.996	0.911	1.054	1.006	0.975	1.007	1.087	1.024	1.072
Zm00001d002325_P002	High	pep chromosome:B73_RefGen_v4:2:10315847:10324930:-1 gene:Zm00001d002325 transcript:Zm00001d002325_T002 gene_biotype:protein_coding transcript_biotype:protein_coding	58	101	337	69	1843	208.6	4.65	0.486	0.458	0.521	0.477	0.902	1.622	2.146	1.404	0.413	0.448	0.473	0.455	1.483	0.836	1.952	1.342	0.429	0.48	0.454	0.454	1.225	0.571	0.867	1.897
Zm00001d018145_P001	High	pep chromosome:B73_RefGen_v4:5:215496060:215504192:1 gene:Zm00001d018145 transcript:Zm00001d018145_T001 gene_biotype:protein_coding transcript_biotype:protein_coding description:Presequence protease 2 chloroplastic/mitochondrial	65	62	522	61	1098	123.1	5.45	1.006	1.008	0.897	1.022	1.084	0.947	0.968	0.951	0.967	1.016	0.945	0.924	1.099	1.006	1.017	0.956	0.962	0.981	0.958	0.971	1.021	1.095	1.032	0.996
Zm00001d024009_P001	High	pep chromosome:B73_RefGen_v4:10:36528738:36535462:1 gene:Zm00001d024009 transcript:Zm00001d024009_T001 gene_biotype:protein_coding transcript_biotype:protein_coding gene_symbol:cytokinin inducible protease1 description:Chaperone protein ClpC1 chloroplastic	68	54	536	22	921	102.0	6.64	0.632	0.633	0.736	0.753	1.254	1.14	1.299	1.295	0.595	0.645	0.717	0.798	1.177	1.257	1.35	1.181	0.546	0.636	0.731	0.665	1.131	1.07	1.184	1.357
Zm00001d053675_P001	High	pep chromosome:B73_RefGen_v4:4:238805319:238809230:1 gene:Zm00001d053675 transcript:Zm00001d053675_T001 gene_biotype:protein_coding transcript_biotype:protein_coding gene_symbol:lipoxygenase10 description: lipoxygenase10	61	51	681	29	905	102.0	6.57	0.972	1.248	1.229	1.455	0.774	0.85	0.813	1.17	1.44	1.068	1.163	1.598	0.835	0.893	0.791	0.987	1.298	1.025	1.21	1.021	0.788	1.01	0.861	0.921
Zm00001d010321_P003	High	pep chromosome:B73_RefGen_v4:8:109464153:109469536:1 gene:Zm00001d010321 transcript:Zm00001d010321_T003 gene_biotype:protein_coding transcript_biotype:protein_coding gene_symbol:pyruvate, orthophosphate dikinase2 description: pyruvate orthophosphate dikinase2	72	45	1637	3	883	96.0	5.8	1.031	1.033	1.085	1.075	0.989	0.897	0.976	1.007	0.727	0.856	0.851	0.9	0.767	0.805	0.697	0.674	0.943	1.127	1.045	1.14	0.852	0.841	0.818	0.932
Zm00001d000316_P001	High	pep contig:B73_RefGen_v4:B73V4_ctg89:18903:24123:1 gene:Zm00001d000316 transcript:Zm00001d000316_T001 gene_biotype:protein_coding transcript_biotype:protein_coding gene_symbol:NADP malic enzyme3 description:NADP-dependent malic enzyme%2C chloroplastic	86	40	1416	33	603	66.0	6.34	1.456	1.181	1.249	1.02	0.813	0.865	0.988	0.908	1.169	1.161	1.093	0.906	0.802	1.005	0.892	0.809	1.001	1.394	1.315	1.17	0.788	0.858	0.869	0.969
Zm00001d051194_P001	High	pep chromosome:B73_RefGen_v4:4:148148821:148150740:1 gene:Zm00001d051194 transcript:Zm00001d051194_T001 gene_biotype:protein_coding transcript_biotype:protein_coding description:Arginine decarboxylase	77	40	1113	40	639	70.7	5.33	0.913	0.829	0.824	0.84	0.79	0.959	1.227	1.252	0.831	0.691	0.683	0.789	0.938	1.323	1.134	1.386	0.896	0.695	0.886	0.509	0.862	1.241	1.428	1.132
Zm00001d032615_P002	High	pep chromosome:B73_RefGen_v4:1:232168913:232177906:1 gene:Zm00001d032615 transcript:Zm00001d032615_T002 gene_biotype:protein_coding transcript_biotype:protein_coding description:Protein TIC110 chloroplastic	57	58	339	58	1013	111.1	5.58	0.74	0.696	0.847	0.728	1.13	1.23	1.277	1.219	0.604	0.738	0.755	0.779	1.107	1.185	1.201	1.192	0.62	0.811	0.795	0.758	1.153	1.069	1.197	1.262
Zm00001d041550_P004	High	pep chromosome:B73_RefGen_v4:3:126862158:126865836:-1 gene:Zm00001d041550 transcript:Zm00001d041550_T004 gene_biotype:protein_coding transcript_biotype:protein_coding gene_symbol:heat shock protein70-4 description:Heat shock 70 kDa protein 3	80	44	723	4	649	71.1	5.22	0.949	0.998	1.015	0.984	1.031	1.018	0.986	1.02	1.007	0.994	0.932	1.075	1.014	1.035	1.03	1.05	1.035	1.033	0.964	0.962	1.021	1.033	1.085	1.06
Zm00001d028471_P005	High	pep chromosome:B73_RefGen_v4:1:35960670:35964750:1 gene:Zm00001d028471 transcript:Zm00001d028471_T005 gene_biotype:protein_coding transcript_biotype:protein_coding gene_symbol:phosphoenolpyruvate carboxykinase1 description: phosphoenolpyruvate carboxykinase1	77	42	689	25	671	73.8	7.03	1.455	1.154	1.261	1.002	0.821	0.808	0.887	0.848	1.215	1.292	1.155	1.011	0.747	0.951	0.823	0.785	1.07	1.509	1.314	1.231	0.797	0.866	0.769	0.979
Zm00001d038579_P001	High	pep chromosome:B73_RefGen_v4:6:160393660:160396437:-1 gene:Zm00001d038579 transcript:Zm00001d038579_T001 gene_biotype:protein_coding transcript_biotype:protein_coding description:Phosphoglycerate kinase	81	38	931	32	480	49.8	6.73	0.821	0.859	1.02	0.903	1.144	1.11	1.107	1.164	0.798	0.898	0.947	0.958	1.08	1.143	1.203	1.038	0.707	0.82	1.018	0.901	1.002	1.041	1.067	1.168
Zm00001d002000_P003	High	pep chromosome:B73_RefGen_v4:2:4150293:4154404:1 gene:Zm00001d002000 transcript:Zm00001d002000_T003 gene_biotype:protein_coding transcript_biotype:protein_coding gene_symbol:lipoxygenase6 description: lipoxygenase6	65	48	577	48	904	98.6	6.11	1.191	1.301	1.297	1.731	0.662	0.748	0.65	0.909	1.485	1.114	1.252	1.886	0.665	0.894	0.621	0.825	1.649	1.113	1.218	0.945	0.717	0.846	0.693	0.713
Zm00001d031128_P004	High	pep chromosome:B73_RefGen_v4:1:178799384:178803593:1 gene:Zm00001d031128 transcript:Zm00001d031128_T004 gene_biotype:protein_coding transcript_biotype:protein_coding description:5-methyltetrahydropteroyltriglutamate--homocysteine methyltransferase 1	60	40	387	24	766	84.4	5.77	0.813	1.073	1.076	1.463	0.826	0.943	0.77	0.912	1.347	1.031	1.234	1.465	0.857	0.911	0.726	1.02	1.304	1.01	1.08	1.089	1.072	1.02	0.954	0.749
Zm00001d012420_P001	High	pep chromosome:B73_RefGen_v4:8:174179964:174183186:-1 gene:Zm00001d012420 transcript:Zm00001d012420_T001 gene_biotype:protein_coding transcript_biotype:protein_coding gene_symbol:heat shock protein1 description:Heat shock 70 kDa protein	80	44	548	6	648	70.8	5.19	1.06	0.918	1.177	1.119	0.949	1.125	0.934	1.053	1.264	1.046	1.145	1.106	1.12	0.745	0.757	1.289	1.102	1.038	0.889	1.032	1.094	1.026	1.132	0.965
Zm00001d045544_P002	High	pep chromosome:B73_RefGen_v4:9:25951072:25956055:1 gene:Zm00001d045544 transcript:Zm00001d045544_T002 gene_biotype:protein_coding transcript_biotype:protein_coding description:Chaperonin 60 subunit beta 2 chloroplastic	75	44	466	8	600	64.0	5.57	1.116	0.911	1.045	0.914	1.053	1.208	1.032	1.131	1.04	0.918	0.993	1.057	1.122	1.151	1.103	1.042	0.926	1.059	0.924	0.923	1.082	0.979	0.962	1.137
Zm00001d025273_P019	High	pep chromosome:B73_RefGen_v4:10:112116945:112124436:-1 gene:Zm00001d025273 transcript:Zm00001d025273_T019 gene_biotype:protein_coding transcript_biotype:protein_coding description:Double Clp-N motif-containing P-loop nucleoside triphosphate hydrolases superfamily protein	67	53	438	3	921	102.0	6.61	0.526	0.701	0.791	0.876	1.058	1.257	0.96	1.172	0.782	0.737	0.825	0.973	0.998	1.031	1.0	0.977	0.646	0.705	0.745	0.649	1.134	1.053	1.013	1.076
Zm00001d030725_P006	High	pep chromosome:B73_RefGen_v4:1:155959583:155963366:1 gene:Zm00001d030725 transcript:Zm00001d030725_T006 gene_biotype:protein_coding transcript_biotype:protein_coding description:Heat shock protein 70	81	46	623	5	649	71.0	5.25	0.837	0.796	0.883	0.916	1.159	1.243	1.138	1.137	1.013	0.84	0.879	0.974	1.154	1.193	1.106	1.163	0.934	0.876	0.87	0.756	1.101	1.187	1.179	1.145
Zm00001d002822_P001	High	pep chromosome:B73_RefGen_v4:2:23764187:23768501:1 gene:Zm00001d002822 transcript:Zm00001d002822_T001 gene_biotype:protein_coding transcript_biotype:protein_coding description:Elongation factor G chloroplastic	68	40	434	9	769	84.5	5.73	0.802	0.827	0.856	0.849	1.154	1.011	1.104	1.022	0.779	0.898	0.827	0.914	1.173	1.02	1.143	1.102	0.734	0.871	0.854	0.922	1.08	1.106	1.149	1.123
Zm00001d000399_P002	High	pep contig:B73_RefGen_v4:B73V4_ctg4:28507:32909:1 gene:Zm00001d000399 transcript:Zm00001d000399_T002 gene_biotype:protein_coding transcript_biotype:protein_coding gene_symbol:chloroplast protein synthesis2 description: chloroplast protein synthesis2	74	38	436	31	572	60.5	5.07	1.29	1.104	1.193	1.058	0.932	0.932	0.87	0.918	1.181	1.15	1.113	1.109	0.881	0.86	0.857	0.86	1.035	1.232	1.109	1.067	0.89	0.987	0.852	0.897
Zm00001d035937_P003	High	pep chromosome:B73_RefGen_v4:6:61319462:61324306:-1 gene:Zm00001d035937 transcript:Zm00001d035937_T003 gene_biotype:protein_coding transcript_biotype:protein_coding description:Chaperonin 60 subunit beta 2 chloroplastic	78	44	438	8	579	61.8	5.49	1.007	0.845	1.19	0.982	1.013	1.107	1.178	1.146	0.908	0.786	0.972	1.115	0.953	1.022	1.051	0.971	0.829	0.949	0.93	0.949	0.83	0.816	0.859	1.033
Zm00001d007092_P003	High	pep chromosome:B73_RefGen_v4:2:222127775:222132890:1 gene:Zm00001d007092 transcript:Zm00001d007092_T003 gene_biotype:protein_coding transcript_biotype:protein_coding description:elongation factor Ts family protein	54	50	345	33	978	106.2	5.15	0.87	1.112	0.935	1.104	0.995	1.008	1.009	0.997	1.044	1.001	1.009	1.217	1.042	0.935	1.049	0.995	1.152	1.009	0.979	1.009	0.984	0.911	0.969	1.028
Zm00001d045451_P001	High	pep chromosome:B73_RefGen_v4:9:22640913:22645485:1 gene:Zm00001d045451 transcript:Zm00001d045451_T001 gene_biotype:protein_coding transcript_biotype:protein_coding gene_symbol:transketolase 1 description: transketolase 1	72	39	757	36	736	79.0	6.61	1.325	0.885	1.322	0.837	0.963	0.971	1.082	1.035	0.844	1.038	1.03	0.828	0.91	1.045	1.017	0.958	0.645	1.222	1.147	1.119	0.929	0.972	1.012	1.112
Zm00001d017522_P006	High	pep chromosome:B73_RefGen_v4:5:198558856:198606529:1 gene:Zm00001d017522 transcript:Zm00001d017522_T006 gene_biotype:protein_coding transcript_biotype:protein_coding description:Tripeptidyl-peptidase 2	52	60	252	60	1352	148.0	6.33	0.62	0.579	0.703	0.601	1.419	1.196	1.367	1.259	0.584	0.603	0.633	0.634	1.319	1.273	1.351	1.258	0.571	0.575	0.607	0.564	1.246	1.172	1.427	1.28
Zm00001d028630_P004	High	pep chromosome:B73_RefGen_v4:1:41454277:41456365:1 gene:Zm00001d028630 transcript:Zm00001d028630_T004 gene_biotype:protein_coding transcript_biotype:protein_coding description:Heat shock cognate 70 kDa protein 2	79	45	542	16	649	71.1	5.19	0.854	0.85	0.947	0.766	1.267	1.109	1.086	1.119	0.918	0.946	0.885	0.798	1.182	1.071	1.121	1.182	0.816	0.914	0.845	0.88	1.23	1.298	1.24	1.155
Zm00001d000270_P009	High	pep contig:B73_RefGen_v4:B73V4_ctg134:28727:34329:1 gene:Zm00001d000270 transcript:Zm00001d000270_T009 gene_biotype:protein_coding transcript_biotype:protein_coding description:DNA-directed RNA polymerase subunit beta	66	38	1643	5	507	55.7	6.1	1.304	1.387	1.251	1.24	0.88	0.827	0.821	0.824	1.298	1.426	1.294	1.153	0.876	0.972	0.844	0.805	1.178	1.343	1.25	1.374	0.846	0.965	0.871	0.896
Zm00001d005090_P106	High	pep chromosome:B73_RefGen_v4:2:157783039:157793398:-1 gene:Zm00001d005090 transcript:Zm00001d005090_T106 gene_biotype:protein_coding transcript_biotype:protein_coding description:Clathrin heavy chain 2	49	67	235	1	1739	197.1	5.34	0.58	0.524	0.6	0.466	1.047	1.672	1.864	1.614	0.429	0.319	0.365	0.33	1.562	1.18	1.562	1.321	0.343	0.412	0.412	0.37	1.033	0.656	0.925	1.509
Zm00001d049409_P001	High	pep chromosome:B73_RefGen_v4:4:29640856:29648406:1 gene:Zm00001d049409 transcript:Zm00001d049409_T001 gene_biotype:protein_coding transcript_biotype:protein_coding gene_symbol:aconitase1 description: aconitase1	52	41	343	28	987	107.0	7.08	0.869	0.867	0.849	0.865	1.086	1.053	1.0	1.041	0.94	0.889	0.927	0.93	1.078	0.99	1.003	1.132	0.885	0.893	0.857	0.874	1.184	1.126	1.172	1.034
Zm00001d026490_P007	High	pep chromosome:B73_RefGen_v4:10:146954250:146960465:1 gene:Zm00001d026490 transcript:Zm00001d026490_T007 gene_biotype:protein_coding transcript_biotype:protein_coding gene_symbol:proton-exporting ATPase4 description: proton-exporting ATPase4	51	44	391	7	951	104.8	6.67	0.88	0.8	0.917	0.791	1.144	1.117	1.204	1.093	0.719	0.689	0.756	0.771	1.091	1.172	1.142	1.08	0.81	0.869	0.803	0.755	1.11	0.971	1.085	0.994
Zm00001d041119_P001	High	pep chromosome:B73_RefGen_v4:3:98749658:98758307:1 gene:Zm00001d041119 transcript:Zm00001d041119_T001 gene_biotype:protein_coding transcript_biotype:protein_coding description:Heat shock 70 kDa protein 6 chloroplastic	64	45	552	7	703	74.4	5.21	1.188	1.175	1.185	1.262	1.02	0.894	0.97	0.882	1.102	1.277	1.259	1.292	0.897	0.783	0.983	0.912	0.985	1.198	1.301	1.344	0.901	1.069	0.977	0.978
Zm00001d023218_P085	High	pep chromosome:B73_RefGen_v4:10:689385:699325:1 gene:Zm00001d023218 transcript:Zm00001d023218_T085 gene_biotype:protein_coding transcript_biotype:protein_coding description:Putative clathrin heavy chain family protein	50	68	232	2	1710	193.4	5.36	0.841	0.874	0.769	0.791	1.249	1.399	1.611	1.467	0.887	0.847	0.668	0.636	1.339	1.04	1.545	0.971	0.878	0.784	0.766	0.918	0.771	0.93	1.107	1.049
Zm00001d012770_P005	High	pep chromosome:B73_RefGen_v4:8:180488735:180493734:-1 gene:Zm00001d012770 transcript:Zm00001d012770_T005 gene_biotype:protein_coding transcript_biotype:protein_coding description:Putative translation elongation factor family protein	68	43	396	1	843	93.8	6.35	0.406	0.461	0.517	0.509	1.363	1.764	1.92	1.658	0.238	0.309	0.405	0.397	1.38	1.487	1.692	1.064	0.235	0.384	0.364	0.244	0.941	0.851	1.344	1.581
Zm00001d034773_P002	High	pep chromosome:B73_RefGen_v4:1:301813460:301817696:1 gene:Zm00001d034773 transcript:Zm00001d034773_T002 gene_biotype:protein_coding transcript_biotype:protein_coding description:Elongation factor 2	68	43	394	1	843	93.9	6.35	0.47	0.476	0.606	0.644	1.166	1.428	1.157	1.123	0.526	0.519	0.616	0.929	1.21	1.133	1.474	1.367	0.492	0.486	0.568	0.467	1.227	0.977	1.271	1.068
Zm00001d042922_P006	High	pep chromosome:B73_RefGen_v4:3:184004357:184007725:-1 gene:Zm00001d042922 transcript:Zm00001d042922_T006 gene_biotype:protein_coding transcript_biotype:protein_coding description:Probable mediator of RNA polymerase II transcription subunit 37c	80	44	523	4	648	70.8	5.21	1.237	1.038	1.114	1.02	1.093	1.317	1.266	1.226	0.969	0.869	0.925	0.682	1.248	0.791	0.845	1.261	1.046	0.893	0.885	1.046	1.188	1.126	1.367	0.93
Zm00001d053765_P003	High	pep chromosome:B73_RefGen_v4:4:240697275:240703366:-1 gene:Zm00001d053765 transcript:Zm00001d053765_T003 gene_biotype:protein_coding transcript_biotype:protein_coding gene_symbol:vacuolar proton pump3 description: vacuolar proton pump3	72	39	396	11	621	68.4	5.52	0.978	0.786	0.906	0.838	1.196	1.173	1.047	1.116	0.839	0.773	0.828	0.821	1.092	1.032	1.097	1.091	0.869	0.848	0.869	0.797	1.208	1.195	1.16	1.032
Zm00001d009488_P001	High	pep chromosome:B73_RefGen_v4:8:67043287:67046880:-1 gene:Zm00001d009488 transcript:Zm00001d009488_T001 gene_biotype:protein_coding transcript_biotype:protein_coding gene_symbol:csu849(atpb) description:ATP synthase subunit beta	72	29	436	3	553	59.0	6.28	0.983	0.845	0.91	0.86	1.21	1.1	1.063	0.984	0.903	0.781	0.917	0.891	1.1	1.222	0.924	1.105	0.845	0.901	0.876	0.774	1.082	1.204	0.992	0.991
Zm00001d036371_P001	High	pep chromosome:B73_RefGen_v4:6:86007940:86011821:1 gene:Zm00001d036371 transcript:Zm00001d036371_T001 gene_biotype:protein_coding transcript_biotype:protein_coding description:ATP-dependent zinc metalloprotease FTSH 5 chloroplastic	63	31	443	31	688	72.7	5.82	1.031	1.107	1.121	1.118	0.978	0.955	0.916	0.936	1.071	1.088	1.131	1.103	0.938	0.946	0.93	0.897	1.041	1.063	1.129	1.146	0.924	0.97	0.904	0.938
Zm00001d023802_P001	High	pep chromosome:B73_RefGen_v4:10:22238725:22244066:1 gene:Zm00001d023802 transcript:Zm00001d023802_T001 gene_biotype:protein_coding transcript_biotype:protein_coding description:Heat shock 70 kDa protein 6 chloroplastic	62	43	506	5	703	74.6	5.21	1.344	1.28	1.168	1.151	1.014	0.95	0.876	0.783	1.183	1.37	1.26	1.32	0.927	0.996	1.054	0.971	1.021	1.235	1.118	1.118	0.849	1.021	0.949	0.917
Zm00001d034771_P008	High	pep chromosome:B73_RefGen_v4:1:301730264:301733938:-1 gene:Zm00001d034771 transcript:Zm00001d034771_T008 gene_biotype:protein_coding transcript_biotype:protein_coding description:Elongation factor 2	68	42	367	3	843	93.8	6.35	0.554	0.6	0.641	0.617	1.214	1.295	1.502	1.386	0.594	0.685	0.81	0.801	1.404	1.352	1.529	1.617	0.473	0.534	0.547	0.53	1.21	1.118	1.192	1.461
Zm00001d033591_P001	High	pep chromosome:B73_RefGen_v4:1:267999632:268004705:1 gene:Zm00001d033591 transcript:Zm00001d033591_T001 gene_biotype:protein_coding transcript_biotype:protein_coding description:Heat shock 70 kDa protein 6 chloroplastic	58	42	730	5	683	73.0	5.29	1.151	0.983	1.184	0.899	1.05	1.002	0.966	1.03	1.101	1.251	1.103	1.07	0.943	0.984	0.996	0.988	0.958	1.109	1.214	1.224	0.96	1.179	1.052	1.068
Zm00001d038929_P001	High	pep chromosome:B73_RefGen_v4:6:167164721:167168568:-1 gene:Zm00001d038929 transcript:Zm00001d038929_T001 gene_biotype:protein_coding transcript_biotype:protein_coding gene_symbol:ATP synthase2 description:ATP synthase2	74	30	433	4	553	59.1	6.42	1.373	1.197	1.385	0.901	1.285	1.775	0.976	1.468	1.359	1.113	1.055	1.175	1.236	1.482	1.189	1.424	1.312	1.323	1.391	1.116	1.325	1.693	1.032	1.466
Zm00001d033775_P001	High	pep chromosome:B73_RefGen_v4:1:273294309:273299555:-1 gene:Zm00001d033775 transcript:Zm00001d033775_T001 gene_biotype:protein_coding transcript_biotype:protein_coding description:Probable phosphoribosylformylglycinamidine synthase chloroplastic/mitochondrial	57	57	233	26	1418	155.3	5.43	0.932	0.933	0.949	0.916	1.015	1.005	0.979	1.023	0.909	0.956	0.953	0.91	0.982	1.04	0.992	1.07	0.875	0.948	0.924	0.954	1.078	1.148	1.091	1.06
Zm00001d027558_P003	High	pep chromosome:B73_RefGen_v4:1:8152458:8164250:-1 gene:Zm00001d027558 transcript:Zm00001d027558_T003 gene_biotype:protein_coding transcript_biotype:protein_coding description:Aconitate hydratase 1	53	41	317	3	1024	110.6	7.58	1.093	1.039	1.001	0.961	1.292	1.218	1.036	1.115	1.032	0.915	0.947	1.047	1.319	1.269	1.224	1.379	0.937	0.958	0.97	0.902	1.099	1.157	1.142	1.13
Zm00001d024037_P005	High	pep chromosome:B73_RefGen_v4:10:38844204:38849055:-1 gene:Zm00001d024037 transcript:Zm00001d024037_T005 gene_biotype:protein_coding transcript_biotype:protein_coding gene_symbol:beta-glucosidase2 description:Beta-glucosidase2	74	38	679	5	563	64.1	7.23	1.249	1.193	1.37	1.438	0.805	0.75	0.911	0.685	1.269	1.078	1.238	1.324	0.777	0.917	0.933	0.971	1.241	1.151	1.277	1.279	0.815	0.782	0.917	0.947
Zm00001d017092_P001	High	pep chromosome:B73_RefGen_v4:5:185199585:185201232:1 gene:Zm00001d017092 transcript:Zm00001d017092_T001 gene_biotype:protein_coding transcript_biotype:protein_coding description:Elongation factor Tu	68	24	429	7	465	50.5	6.48	0.544	0.724	0.804	0.869	1.344	1.331	1.329	1.258	0.579	0.632	0.784	1.016	1.227	1.221	1.303	1.111	0.508	0.574	0.767	0.617	0.999	0.932	1.036	1.234
Zm00001d000279_P001	High	pep contig:B73_RefGen_v4:B73V4_ctg134:52981:54432:1 gene:Zm00001d000279 transcript:Zm00001d000279_T001 gene_biotype:protein_coding transcript_biotype:protein_coding description:Ribulose bisphosphate carboxylase large chain	61	37	2051	28	483	53.4	6.79	1.084	0.659	1.165	0.584	1.247	1.275	1.278	1.288	0.536	0.881	0.729	0.703	1.139	1.583	1.17	1.1	0.414	1.027	0.833	0.901	1.143	1.261	1.122	1.293
Zm00001d013507_P001	High	pep chromosome:B73_RefGen_v4:5:12959336:12964908:-1 gene:Zm00001d013507 transcript:Zm00001d013507_T001 gene_biotype:protein_coding transcript_biotype:protein_coding description:Heat shock 70 kDa protein 6 chloroplastic	57	41	688	4	683	73.2	5.26	1.461	1.268	1.008	0.988	1.203	1.11	0.876	0.989	1.254	1.277	0.968	0.967	1.067	1.044	0.837	0.826	1.229	1.206	1.08	1.016	1.089	1.207	0.874	1.0
Zm00001d010529_P008	High	pep chromosome:B73_RefGen_v4:8:119420110:119422803:-1 gene:Zm00001d010529 transcript:Zm00001d010529_T008 gene_biotype:protein_coding transcript_biotype:protein_coding description:Probable mediator of RNA polymerase II transcription subunit 37c	74	42	476	6	649	70.9	5.33	1.009	0.968	1.177	1.034	1.103	1.109	0.901	1.041	1.138	1.072	1.053	0.882	1.056	0.751	0.878	1.105	1.005	1.286	0.926	1.569	1.06	1.157	1.068	1.006
Zm00001d049641_P005	High	pep chromosome:B73_RefGen_v4:4:38551632:38555126:-1 gene:Zm00001d049641 transcript:Zm00001d049641_T005 gene_biotype:protein_coding transcript_biotype:protein_coding gene_symbol:glyceraldehyde-3-phosphate dehydrogenase1 description:Glyceraldehyde-3-phosphate dehydrogenase 1%2C cytosolic	85	28	765	11	337	36.5	6.96	0.857	0.851	0.961	0.957	1.056	1.057	1.04	1.077	0.888	0.872	0.941	0.92	0.995	1.085	0.977	1.102	0.848	0.807	0.929	0.846	1.112	1.187	1.08	1.078
Zm00001d002006_P019	High	pep chromosome:B73_RefGen_v4:2:4277799:4284581:-1 gene:Zm00001d002006 transcript:Zm00001d002006_T019 gene_biotype:protein_coding transcript_biotype:protein_coding gene_symbol:plasma-membrane H+ATPase2 description:H(+)-ATPase 5	54	36	351	3	752	81.9	5.99	1.189	0.993	1.186	0.996	1.014	0.952	1.047	0.999	1.037	1.015	1.074	1.008	0.919	1.013	0.984	0.926	0.95	1.262	1.022	1.097	0.907	0.948	0.919	0.951
Zm00001d025948_P001	High	pep chromosome:B73_RefGen_v4:10:134519364:134523011:-1 gene:Zm00001d025948 transcript:Zm00001d025948_T001 gene_biotype:protein_coding transcript_biotype:protein_coding description:Putative translation elongation factor family protein	64	37	362	5	768	84.2	5.49	0.982	0.91	0.977	0.903	1.043	0.972	0.992	0.888	0.894	0.914	0.895	0.996	1.002	0.98	0.94	0.933	0.802	0.864	0.9	0.815	0.92	0.996	0.885	0.929
Zm00001d052809_P002	High	pep chromosome:B73_RefGen_v4:4:201661975:201666670:-1 gene:Zm00001d052809 transcript:Zm00001d052809_T002 gene_biotype:protein_coding transcript_biotype:protein_coding description:Heat shock protein 90-5 chloroplastic	61	41	272	21	793	89.4	5.11	0.717	0.73	0.778	0.747	1.152	1.355	1.252	1.305	0.653	0.736	0.769	0.882	1.162	1.004	1.304	1.293	0.651	0.805	0.745	0.709	1.17	0.939	1.12	1.294
Zm00001d034388_P010	High	pep chromosome:B73_RefGen_v4:1:291662957:291669743:-1 gene:Zm00001d034388 transcript:Zm00001d034388_T010 gene_biotype:protein_coding transcript_biotype:protein_coding gene_symbol:aldehyde oxidase4 description: aldehyde oxidase4	43	46	272	25	1374	148.3	6.23	0.605	0.542	0.574	0.486	1.429	1.085	1.392	0.993	0.538	0.593	0.582	0.479	1.398	1.366	1.176	1.449	0.499	0.561	0.525	0.475	1.673	1.189	1.575	1.17
Zm00001d048358_P004	High	pep chromosome:B73_RefGen_v4:9:154915489:154923673:-1 gene:Zm00001d048358 transcript:Zm00001d048358_T004 gene_biotype:protein_coding transcript_biotype:protein_coding gene_symbol:aconitase3 description: aconitase3	51	38	304	8	989	106.7	6.76	0.916	0.716	0.769	0.699	1.271	1.062	1.089	1.067	0.794	0.809	0.792	0.684	1.338	1.075	1.067	1.219	0.653	0.793	0.697	0.767	1.296	1.136	1.092	0.94
Zm00001d035156_P003	High	pep chromosome:B73_RefGen_v4:6:7238033:7242155:1 gene:Zm00001d035156 transcript:Zm00001d035156_T003 gene_biotype:protein_coding transcript_biotype:protein_coding gene_symbol:glyceraldehyde-3-phosphate dehydrogenase2 description:Glyceraldehyde-3-phosphate dehydrogenase 2%2C cytosolic	82	27	761	8	349	37.9	6.89	0.937	0.886	0.971	0.983	1.067	1.067	0.975	1.068	0.905	0.883	0.976	0.901	1.032	1.108	0.956	1.116	0.856	0.845	0.94	0.864	1.157	1.202	1.056	1.047
Zm00001d050969_P001	High	pep chromosome:B73_RefGen_v4:4:134223301:134224950:1 gene:Zm00001d050969 transcript:Zm00001d050969_T001 gene_biotype:protein_coding transcript_biotype:protein_coding description:Elongation factor Tu	68	25	414	8	466	50.7	6.64	0.553	0.738	0.819	0.909	1.192	1.209	1.167	1.17	0.721	0.72	0.908	0.999	1.094	1.168	1.091	1.073	0.608	0.656	0.864	0.701	1.051	1.006	1.056	1.145
Zm00001d014090_P001	High	pep chromosome:B73_RefGen_v4:5:31979596:31985197:-1 gene:Zm00001d014090 transcript:Zm00001d014090_T001 gene_biotype:protein_coding transcript_biotype:protein_coding gene_symbol:chaperonin 1 description: chaperonin 1	78	40	293	9	577	61.2	5.85	1.039	0.907	1.01	1.018	1.115	1.112	0.951	1.036	1.047	0.966	1.014	0.979	1.099	1.022	1.05	1.107	0.932	1.003	1.092	0.882	1.175	1.135	1.06	1.066
Zm00001d021421_P002	High	pep chromosome:B73_RefGen_v4:7:151705669:151712189:-1 gene:Zm00001d021421 transcript:Zm00001d021421_T002 gene_biotype:protein_coding transcript_biotype:protein_coding description: UDP-glucose pyrophosphorylase2	82	34	617	5	473	52.1	5.36	1.201	1.032	0.984	0.964	1.059	1.056	0.985	1.008	1.116	1.09	1.014	0.911	1.165	1.053	1.003	1.054	1.043	1.001	1.018	0.945	1.082	1.113	1.014	0.954
Zm00001d029557_P001	High	pep chromosome:B73_RefGen_v4:1:76065155:76078721:1 gene:Zm00001d029557 transcript:Zm00001d029557_T001 gene_biotype:protein_coding transcript_biotype:protein_coding description:Chaperone protein ClpB3 chloroplastic	56	53	266	12	978	108.8	7.15	1.046	1.041	1.233	1.029	1.09	1.176	1.057	1.133	0.981	1.09	1.045	1.157	0.987	1.006	0.99	0.98	0.815	1.128	1.126	1.086	1.002	1.107	1.005	1.083
Zm00001d019062_P005	High	pep chromosome:B73_RefGen_v4:7:14881318:14886995:1 gene:Zm00001d019062 transcript:Zm00001d019062_T005 gene_biotype:protein_coding transcript_biotype:protein_coding description: membrane H(+)-ATPase3	51	36	258	7	888	97.5	8.03	0.789	0.691	0.928	0.693	1.112	1.046	1.399	1.141	0.693	0.778	0.791	0.653	1.12	1.035	1.445	1.294	0.648	0.844	0.904	0.86	1.139	0.944	1.528	1.231
Zm00001d031899_P002	High	pep chromosome:B73_RefGen_v4:1:205992187:205996030:-1 gene:Zm00001d031899 transcript:Zm00001d031899_T002 gene_biotype:protein_coding transcript_biotype:protein_coding gene_symbol:malate dehydrogenase6 description: malate dehydrogenase6	73	28	477	28	432	46.8	6.89	1.122	1.163	1.047	1.101	0.937	0.886	0.911	0.957	1.113	1.195	1.123	1.183	0.93	0.898	0.934	0.848	1.034	0.982	1.192	1.088	0.846	0.958	0.844	0.914
Zm00001d004125_P003	High	pep chromosome:B73_RefGen_v4:2:84495887:84510244:1 gene:Zm00001d004125 transcript:Zm00001d004125_T003 gene_biotype:protein_coding transcript_biotype:protein_coding gene_symbol:acetyl-CoA carboxylase2 description: acetyl-CoA carboxylase2	37	66	200	58	2325	257.1	6.3	0.638	0.737	0.797	0.788	1.103	1.396	1.357	1.359	0.592	0.649	0.75	0.957	1.194	1.283	1.222	1.281	0.603	0.634	0.67	0.62	1.195	0.895	1.065	1.271
Zm00001d023559_P001	High	pep chromosome:B73_RefGen_v4:10:10215795:10217698:-1 gene:Zm00001d023559 transcript:Zm00001d023559_T001 gene_biotype:protein_coding transcript_biotype:protein_coding description:Fructose-bisphosphate aldolase	86	29	1211	20	388	41.7	7.83	1.542	1.253	1.307	1.08	0.836	0.84	0.915	0.852	1.242	1.336	1.146	1.021	0.784	1.045	0.867	0.823	1.082	1.54	1.452	1.389	0.792	0.926	0.842	0.975
Zm00001d030373_P003	High	pep chromosome:B73_RefGen_v4:1:127221596:127227815:-1 gene:Zm00001d030373 transcript:Zm00001d030373_T003 gene_biotype:protein_coding transcript_biotype:protein_coding gene_symbol:enolase2 description: enolase2	78	27	314	4	446	48.1	5.82	1.163	1.108	1.079	1.158	0.853	0.818	0.811	0.884	1.165	1.081	1.121	1.157	0.902	0.968	0.868	0.961	1.174	1.103	1.106	1.04	0.989	1.05	0.958	0.844
Zm00001d033746_P003	High	pep chromosome:B73_RefGen_v4:1:272697870:272704606:1 gene:Zm00001d033746 transcript:Zm00001d033746_T003 gene_biotype:protein_coding transcript_biotype:protein_coding gene_symbol:phosphoglucomutase1 description: phosphoglucomutase1	70	35	442	7	648	70.4	7.43	1.165	1.046	1.131	0.897	1.114	1.102	1.065	1.146	1.103	1.171	1.036	0.813	1.055	1.165	1.124	1.198	0.981	1.244	1.165	1.073	1.176	1.321	1.135	1.18
Zm00001d018370_P001	High	pep chromosome:B73_RefGen_v4:5:219420754:219424631:-1 gene:Zm00001d018370 transcript:Zm00001d018370_T001 gene_biotype:protein_coding transcript_biotype:protein_coding gene_symbol:pco101682(581) description:Leucine aminopeptidase 2 chloroplastic	67	30	371	27	596	61.8	7.72	1.075	1.006	0.968	0.951	1.073	0.975	0.929	0.942	1.032	1.033	1.031	0.925	1.053	0.896	0.954	0.983	1.083	1.06	1.024	1.009	1.146	1.179	1.017	0.979
Zm00001d013428_P002	High	pep chromosome:B73_RefGen_v4:5:11195010:11201017:-1 gene:Zm00001d013428 transcript:Zm00001d013428_T002 gene_biotype:protein_coding transcript_biotype:protein_coding gene_symbol:phosphoglucomutase2 description: phosphoglucomutase2	68	35	452	7	650	70.7	7.68	1.042	1.011	1.114	1.019	1.028	1.108	1.04	1.202	0.979	1.066	1.08	1.02	0.978	1.075	1.066	1.171	1.057	1.016	1.186	1.057	1.079	1.231	1.161	1.159
Zm00001d025240_P020	High	pep chromosome:B73_RefGen_v4:10:110657458:110663551:1 gene:Zm00001d025240 transcript:Zm00001d025240_T020 gene_biotype:protein_coding transcript_biotype:protein_coding gene_symbol:alpha keto dehydrogenase candidate1 description:2-oxoglutarate dehydrogenase E1 component	57	42	230	8	1025	116.0	6.95	0.957	0.922	0.885	0.861	1.071	1.006	0.957	0.991	0.909	0.949	0.937	0.883	1.064	1.013	0.936	1.085	0.95	0.992	0.947	0.914	1.113	1.165	1.121	0.988
Zm00001d045431_P001	High	pep chromosome:B73_RefGen_v4:9:21923413:21927989:1 gene:Zm00001d045431 transcript:Zm00001d045431_T001 gene_biotype:protein_coding transcript_biotype:protein_coding gene_symbol:enolase1 description:Enolase 1	76	26	430	14	446	48.0	5.4	1.054	0.959	0.947	0.971	0.908	0.817	1.115	1.131	0.953	1.019	0.98	0.849	0.949	0.89	1.229	1.1	0.876	0.92	1.104	0.991	0.922	1.018	1.25	1.078
Zm00001d013644_P001	High	pep chromosome:B73_RefGen_v4:5:16104795:16109870:-1 gene:Zm00001d013644 transcript:Zm00001d013644_T001 gene_biotype:protein_coding transcript_biotype:protein_coding description:5-methyltetrahydropteroyltriglutamate--homocysteine methyltransferase 1	53	36	260	9	797	88.4	6.65	0.936	0.943	0.901	1.526	0.861	0.897	0.868	0.774	1.066	0.78	1.101	1.918	0.848	0.9	0.708	1.192	1.185	0.958	0.807	0.852	1.251	0.857	1.252	0.583
Zm00001d033480_P002	High	pep chromosome:B73_RefGen_v4:1:263882342:263887652:-1 gene:Zm00001d033480 transcript:Zm00001d033480_T002 gene_biotype:protein_coding transcript_biotype:protein_coding description:5-methyltetrahydropteroyltriglutamate--homocysteine methyltransferase	55	37	266	9	765	84.4	6.2	0.811	1.001	1.122	1.528	0.859	0.821	0.854	0.837	1.233	0.997	1.319	1.782	0.785	0.815	0.764	0.897	1.414	0.984	1.055	1.062	1.013	0.945	0.948	0.692
Zm00001d023437_P001	High	pep chromosome:B73_RefGen_v4:10:5599455:5606101:1 gene:Zm00001d023437 transcript:Zm00001d023437_T001 gene_biotype:protein_coding transcript_biotype:protein_coding gene_symbol:glycine decarboxylase1 description: glycine decarboxylase1	55	36	232	36	1042	111.9	7.06	1.004	0.888	1.133	0.873	1.045	1.018	1.026	1.027	0.886	0.923	0.954	0.906	0.985	1.153	1.013	0.976	0.759	1.118	1.097	1.025	0.995	1.053	1.019	1.1
Zm00001d032789_P001	High	pep chromosome:B73_RefGen_v4:1:238195329:238201192:-1 gene:Zm00001d032789 transcript:Zm00001d032789_T001 gene_biotype:protein_coding transcript_biotype:protein_coding gene_symbol:chaperonin2 description:chaperonin2	76	40	269	9	576	60.9	5.85	1.045	0.881	1.001	0.947	1.11	1.115	0.998	1.155	1.004	0.933	1.073	0.967	1.057	0.954	1.04	1.095	1.027	1.06	1.033	0.947	1.117	1.06	1.055	1.029
Zm00001d016166_P001	High	pep chromosome:B73_RefGen_v4:5:148208167:148215898:-1 gene:Zm00001d016166 transcript:Zm00001d016166_T001 gene_biotype:protein_coding transcript_biotype:protein_coding gene_symbol:phosphoenolpyruvate carboxylase2 description: phosphoenolpyruvate carboxylase2	57	54	645	6	960	109.4	6.1	0.81	0.741	0.854	0.954	1.011	1.01	1.058	1.081	0.893	0.874	0.938	0.994	0.99	0.985	1.111	1.277	0.903	0.823	0.849	0.839	1.058	1.061	1.189	1.01
Zm00001d047893_P003	High	pep chromosome:B73_RefGen_v4:9:144511510:144516403:1 gene:Zm00001d047893 transcript:Zm00001d047893_T003 gene_biotype:protein_coding transcript_biotype:protein_coding gene_symbol:phosphoenolpyruvate carboxykinase homolog2 description: phosphoenolpyruvate carboxykinase homolog2	60	32	305	13	659	72.5	6.76	1.445	1.443	1.276	1.288	0.77	0.647	0.836	0.7	1.088	1.147	1.234	1.295	0.79	0.836	0.772	0.787	1.235	1.393	1.393	1.423	0.727	0.865	0.735	0.829
Zm00001d015376_P001	High	pep chromosome:B73_RefGen_v4:5:87051940:87055648:1 gene:Zm00001d015376 transcript:Zm00001d015376_T001 gene_biotype:protein_coding transcript_biotype:protein_coding description:Phosphoglycerate kinase	85	33	505	30	402	42.4	5.87	0.946	0.85	1.014	0.827	1.072	1.172	1.069	1.144	0.854	0.92	0.903	0.802	1.076	1.034	1.088	1.074	0.727	0.874	0.853	0.906	1.13	0.982	1.044	1.067
Zm00001d020057_P004	High	pep chromosome:B73_RefGen_v4:7:89268035:89273487:-1 gene:Zm00001d020057 transcript:Zm00001d020057_T004 gene_biotype:protein_coding transcript_biotype:protein_coding gene_symbol:phosphoenolpyruvate carboxylase4 description: phosphoenolpyruvate carboxylase3	62	57	295	36	978	111.2	6.15	1.202	1.084	1.141	1.189	0.825	0.78	0.935	0.885	1.266	1.006	1.192	1.297	0.853	0.917	0.84	0.943	1.154	1.035	1.019	1.077	0.858	0.899	0.941	0.929
Zm00001d053453_P001	High	pep chromosome:B73_RefGen_v4:4:232245967:232253367:-1 gene:Zm00001d053453 transcript:Zm00001d053453_T001 gene_biotype:protein_coding transcript_biotype:protein_coding gene_symbol:phosphoenolpyruvate carboxylase3 description:Phosphoenolpyruvate carboxylase isoform 1%3B Phosphoenolpyruvate carboxylase isoform 2	59	49	661	5	864	98.4	6.58	0.78	0.817	0.804	0.824	1.058	1.09	1.051	1.167	0.791	0.822	0.858	0.852	1.099	1.061	0.994	1.114	0.745	0.757	0.766	0.779	0.935	1.022	1.01	1.093
Zm00001d012518_P011	High	pep chromosome:B73_RefGen_v4:8:176004569:176009071:-1 gene:Zm00001d012518 transcript:Zm00001d012518_T011 gene_biotype:protein_coding transcript_biotype:protein_coding gene_symbol:phosphoglycerate mutase1 description:2%2C3-bisphosphoglycerate-independent phosphoglycerate mutase	81	33	389	12	559	60.6	5.53	1.285	1.119	0.986	0.956	0.925	0.846	0.87	0.919	1.092	1.253	0.987	0.89	0.878	0.944	0.882	0.958	1.092	1.126	1.204	1.084	1.018	1.146	1.047	1.029
Zm00001d006309_P007	High	pep chromosome:B73_RefGen_v4:2:204243962:204249574:1 gene:Zm00001d006309 transcript:Zm00001d006309_T007 gene_biotype:protein_coding transcript_biotype:protein_coding gene_symbol:UDP-glucose pyrophosphorylase1 description:UTP--glucose-1-phosphate uridylyltransferase 1	78	32	560	5	473	52.1	5.52	1.208	1.105	1.074	1.238	0.987	0.962	0.869	0.933	1.043	0.909	0.971	1.018	0.93	0.956	0.914	0.935	1.261	1.066	1.103	1.038	1.022	1.158	1.06	1.015
Zm00001d032859_P005	High	pep chromosome:B73_RefGen_v4:1:240510337:240515545:-1 gene:Zm00001d032859 transcript:Zm00001d032859_T005 gene_biotype:protein_coding transcript_biotype:protein_coding description:Cell division control protein 48 homolog D	71	42	231	4	810	89.9	5.17	0.784	0.726	0.762	0.773	1.177	1.28	1.261	1.14	0.586	0.74	0.721	0.845	1.254	1.194	1.272	1.331	0.457	0.379	0.423	0.477	1.092	0.881	1.188	1.293
Zm00001d042049_P003	High	pep chromosome:B73_RefGen_v4:3:148586263:148588248:-1 gene:Zm00001d042049 transcript:Zm00001d042049_T003 gene_biotype:protein_coding transcript_biotype:protein_coding description:Ferredoxin	73	32	912	16	368	40.8	7.68	1.333	1.416	1.167	1.356	0.802	0.697	0.695	0.718	1.369	1.384	1.317	1.228	0.81	0.738	0.752	0.696	1.306	1.193	1.284	1.357	0.734	0.898	0.768	0.724
Zm00001d034919_P001	High	pep chromosome:B73_RefGen_v4:1:305598350:305602628:-1 gene:Zm00001d034919 transcript:Zm00001d034919_T001 gene_biotype:protein_coding transcript_biotype:protein_coding description:RuBisCO large subunit-binding protein subunit alpha	73	33	286	26	584	61.4	5.29	0.942	0.854	0.999	0.854	1.094	1.102	1.034	1.131	0.945	0.899	0.941	0.919	1.026	1.02	1.018	1.054	0.849	0.967	0.882	0.918	1.032	1.027	1.03	1.026
Zm00001d041214_P003	High	pep chromosome:B73_RefGen_v4:3:105721654:105727958:-1 gene:Zm00001d041214 transcript:Zm00001d041214_T003 gene_biotype:protein_coding transcript_biotype:protein_coding description:ATPase 4 plasma membrane-type	49	41	256	14	956	105.4	6.64	1.075	1.054	1.17	1.236	0.847	0.945	0.865	0.908	1.238	1.027	1.255	1.704	0.809	0.77	0.8	0.737	1.397	1.308	1.167	1.3	0.792	0.802	0.768	0.837
Zm00001d048593_P001	High	pep chromosome:B73_RefGen_v4:4:921608:923738:1 gene:Zm00001d048593 transcript:Zm00001d048593_T001 gene_biotype:protein_coding transcript_biotype:protein_coding gene_symbol:RUBISCO activase2 description: RUBISCO activase2	70	21	620	17	433	47.9	6.73	1.319	0.984	1.379	0.968	0.916	0.937	0.99	0.976	0.889	1.051	1.038	0.952	0.848	1.031	0.946	0.848	0.773	1.268	1.261	1.207	0.827	0.853	0.848	1.028
Zm00001d031891_P014	High	pep chromosome:B73_RefGen_v4:1:205429903:205442246:1 gene:Zm00001d031891 transcript:Zm00001d031891_T014 gene_biotype:protein_coding transcript_biotype:protein_coding description:Peptidase M1 family protein	60	43	288	2	967	108.2	6.89	1.137	1.081	0.888	1.053	0.959	0.962	0.921	0.977	0.879	1.125	0.87	0.819	0.923	0.864	1.004	0.956	0.955	1.017	1.024	1.026	0.912	0.934	0.939	0.875
ZemaCp048	High	pep chromosome:B73_RefGen_v4:Pt:70706:72232:1 gene:ZemaCp048 transcript:ZemaCp048 gene_biotype:protein_coding transcript_biotype:protein_coding gene_symbol:psbB description:psbB	64	29	788	3	508	56.1	6.54	1.249	1.376	1.238	1.144	0.789	0.765	0.778	0.776	1.204	1.249	1.103	1.057	0.853	0.888	0.772	0.86	1.367	1.323	1.281	1.403	0.856	1.045	0.909	0.869
Zm00001d018386_P005	High	pep chromosome:B73_RefGen_v4:5:219774211:219778845:1 gene:Zm00001d018386 transcript:Zm00001d018386_T005 gene_biotype:protein_coding transcript_biotype:protein_coding gene_symbol:glutamate-oxaloacetate transaminase2 description:Aspartate aminotransferase chloroplastic	64	29	598	29	470	51.6	8.41	1.172	0.99	1.075	0.934	1.05	0.968	0.977	1.016	0.957	1.136	1.0	0.896	1.052	0.932	1.037	1.011	0.938	0.958	1.129	1.052	1.004	1.14	1.051	1.001
Zm00001d012036_P001	High	pep chromosome:B73_RefGen_v4:8:166917606:166923260:1 gene:Zm00001d012036 transcript:Zm00001d012036_T001 gene_biotype:protein_coding transcript_biotype:protein_coding gene_symbol:sucrose phosphate synthase1 description:Sucrose-phosphate synthase	47	43	206	14	1068	118.5	6.67	0.451	0.462	0.535	0.484	1.132	1.445	1.874	1.666	0.45	0.513	0.501	0.501	1.319	1.035	1.777	1.163	0.467	0.495	0.573	0.526	1.059	0.824	1.063	1.866
Zm00001d042842_P006	High	pep chromosome:B73_RefGen_v4:3:181808615:181820628:1 gene:Zm00001d042842 transcript:Zm00001d042842_T006 gene_biotype:protein_coding transcript_biotype:protein_coding gene_symbol:starch phoshorylase2 description: starch phoshorylase2	58	40	208	40	838	94.4	7.28	0.881	0.819	1.089	0.784	0.988	1.094	1.274	1.205	0.719	0.878	0.875	0.808	0.96	1.033	1.163	1.116	0.589	0.949	0.9	0.919	1.002	0.938	1.079	1.23
Zm00001d014124_P004	High	pep chromosome:B73_RefGen_v4:5:33239437:33244240:-1 gene:Zm00001d014124 transcript:Zm00001d014124_T004 gene_biotype:protein_coding transcript_biotype:protein_coding description:Cell division cycle protein 48	69	42	224	4	811	90.1	5.2	0.914	0.94	0.871	1.004	1.11	0.875	1.145	1.276	0.716	1.128	0.789	1.153	1.347	1.227	1.441	1.283	0.6	0.953	0.694	1.138	1.299	1.109	1.041	1.278
Zm00001d024148_P001	High	pep chromosome:B73_RefGen_v4:10:49667977:49670160:1 gene:Zm00001d024148 transcript:Zm00001d024148_T001 gene_biotype:protein_coding transcript_biotype:protein_coding description:Photosynthetic NDH subunit of subcomplex B 1 chloroplastic	71	26	328	11	466	51.4	6.55	1.242	1.08	1.134	0.994	0.888	0.848	0.932	0.917	1.057	1.117	1.033	0.888	0.843	1.019	0.9	0.825	0.968	1.254	1.155	1.129	0.804	0.88	0.845	0.918
Zm00001d020827_P001	High	pep chromosome:B73_RefGen_v4:7:134001581:134006410:-1 gene:Zm00001d020827 transcript:Zm00001d020827_T001 gene_biotype:protein_coding transcript_biotype:protein_coding description:Heat shock protein 90-5 chloroplastic	60	39	232	19	797	90.1	5.0	0.624	0.643	0.595	0.648	1.099	1.443	1.353	1.297	0.603	0.628	0.616	0.834	1.24	1.037	1.417	1.183	0.782	0.764	0.67	0.598	1.199	0.697	1.064	1.41
Zm00001d049099_P008	High	pep chromosome:B73_RefGen_v4:4:15973766:15978441:-1 gene:Zm00001d049099 transcript:Zm00001d049099_T008 gene_biotype:protein_coding transcript_biotype:protein_coding gene_symbol:protein disulfide isomerase1 description: protein disulfide isomerase1	73	36	296	22	514	56.8	5.15	1.011	0.948	0.882	1.032	1.092	1.051	0.949	1.063	1.054	0.876	0.978	1.07	1.044	1.13	0.951	1.197	1.134	0.818	0.834	0.692	1.14	1.131	1.076	0.969
Zm00001d002003_P007	High	pep chromosome:B73_RefGen_v4:2:4167593:4172178:1 gene:Zm00001d002003 transcript:Zm00001d002003_T007 gene_biotype:protein_coding transcript_biotype:protein_coding description:Probable phosphoribosylformylglycinamidine synthase chloroplastic/mitochondrial	46	47	190	16	1418	155.1	5.57	0.957	0.927	0.904	0.953	1.023	0.993	1.02	1.042	0.835	0.9	0.859	0.823	0.975	0.994	0.958	1.065	0.845	0.912	0.909	0.902	1.05	1.082	1.046	0.981
Zm00001d047302_P001	High	pep chromosome:B73_RefGen_v4:9:126065827:126072113:1 gene:Zm00001d047302 transcript:Zm00001d047302_T001 gene_biotype:protein_coding transcript_biotype:protein_coding description:Putative chaperone clbp family protein	50	46	238	6	974	108.7	7.83	0.769	0.884	0.972	0.991	1.204	1.208	1.111	1.233	0.859	1.033	0.981	1.004	1.09	0.996	1.072	1.031	0.634	0.807	0.788	0.792	0.929	0.963	0.996	0.868
Zm00001d053545_P003	High	pep chromosome:B73_RefGen_v4:4:233601699:233608013:1 gene:Zm00001d053545 transcript:Zm00001d053545_T003 gene_biotype:protein_coding transcript_biotype:protein_coding description:NAD(P)-binding Rossmann-fold superfamily protein	65	30	264	30	590	63.8	8.57	1.135	1.16	1.095	1.082	0.964	0.852	0.891	0.879	1.163	1.21	1.125	0.999	0.935	0.945	0.932	0.876	1.092	1.142	1.195	1.193	0.933	1.019	0.998	0.913
Zm00001d013842_P003	High	pep chromosome:B73_RefGen_v4:5:22200515:22205969:1 gene:Zm00001d013842 transcript:Zm00001d013842_T003 gene_biotype:protein_coding transcript_biotype:protein_coding description:Heat shock 70 kDa protein	62	38	278	5	678	72.6	5.77	1.192	1.038	1.002	0.946	1.104	1.116	0.901	0.915	1.227	1.138	0.935	1.08	0.999	0.952	0.988	1.046	1.103	1.124	1.043	0.876	0.979	1.063	0.885	0.895
Zm00001d006008_P001	High	pep chromosome:B73_RefGen_v4:2:195179025:195182945:1 gene:Zm00001d006008 transcript:Zm00001d006008_T001 gene_biotype:protein_coding transcript_biotype:protein_coding description:Heat shock protein 90-2	60	47	289	6	698	80.1	5.1	0.58	0.605	0.64	0.667	0.903	1.618	1.755	1.517	0.523	0.502	0.531	0.701	1.489	0.829	1.622	1.527	0.601	0.609	0.538	0.536	1.563	0.664	0.851	1.599
Zm00001d022510_P016	High	pep chromosome:B73_RefGen_v4:7:179105125:179113181:-1 gene:Zm00001d022510 transcript:Zm00001d022510_T016 gene_biotype:protein_coding transcript_biotype:protein_coding description:4-alpha-glucanotransferase DPE2	53	49	232	43	955	109.7	6.44	0.99	0.79	1.122	0.76	1.101	1.074	1.104	1.167	0.774	0.935	0.89	0.792	1.038	1.056	1.084	1.146	0.675	1.069	0.986	0.917	1.1	1.101	1.138	1.159
Zm00001d031332_P007	High	pep chromosome:B73_RefGen_v4:1:186376491:186380883:-1 gene:Zm00001d031332 transcript:Zm00001d031332_T007 gene_biotype:protein_coding transcript_biotype:protein_coding description:Heat shock protein 90-2	57	44	329	8	675	77.3	5.1	0.449	0.487	0.494	0.442	0.837	2.02	1.739	1.758	0.505	0.512	0.575	0.674	1.436	0.87	1.541	1.371	0.547	0.548	0.524	0.492	1.366	0.571	0.825	1.65
Zm00001d033910_P003	High	pep chromosome:B73_RefGen_v4:1:278289801:278294226:-1 gene:Zm00001d033910 transcript:Zm00001d033910_T003 gene_biotype:protein_coding transcript_biotype:protein_coding gene_symbol:ADP glucose pyrophosphorylase large subunit leaf1AGPL4 description: ADP glucose pyrophosphorylase large subunit leaf1	74	33	395	33	505	55.3	8.35	1.105	0.876	1.094	0.85	0.985	0.976	1.088	1.064	0.875	0.914	0.943	0.829	0.983	1.087	1.066	0.946	0.796	0.997	1.026	0.944	0.967	0.961	1.013	1.09
Zm00001d015426_P001	High	pep chromosome:B73_RefGen_v4:5:89574544:89579319:1 gene:Zm00001d015426 transcript:Zm00001d015426_T001 gene_biotype:protein_coding transcript_biotype:protein_coding description:V-type proton ATPase catalytic subunit A	68	27	301	4	503	54.9	5.34	0.921	0.789	0.936	0.903	1.244	1.238	1.038	1.151	0.746	0.787	0.804	0.757	1.114	0.924	1.07	0.996	0.787	0.744	0.83	0.753	1.065	1.074	1.08	0.924
Zm00001d007383_P003	High	pep chromosome:B73_RefGen_v4:2:230345638:230366608:1 gene:Zm00001d007383 transcript:Zm00001d007383_T003 gene_biotype:protein_coding transcript_biotype:protein_coding description:Probable alpha-mannosidase	44	43	214	43	1261	139.9	6.19	0.732	0.925	0.825	0.939	0.973	0.934	1.115	1.084	0.881	0.839	0.859	0.953	1.023	1.003	1.168	1.128	0.967	0.823	0.859	0.858	1.051	0.978	1.256	1.065
Zm00001d011192_P001	High	pep chromosome:B73_RefGen_v4:8:142592861:142598233:1 gene:Zm00001d011192 transcript:Zm00001d011192_T001 gene_biotype:protein_coding transcript_biotype:protein_coding description:Carbamoyl-phosphate synthase large chain chloroplastic	50	46	192	13	1174	127.2	5.69	0.825	0.784	0.957	0.854	1.148	1.267	1.13	1.256	0.695	0.758	0.859	0.922	1.144	1.112	1.135	1.102	0.687	0.747	0.81	0.836	1.139	1.069	1.091	1.108
Zm00001d038163_P036	High	pep chromosome:B73_RefGen_v4:6:150032765:150034984:1 gene:Zm00001d038163 transcript:Zm00001d038163_T036 gene_biotype:protein_coding transcript_biotype:protein_coding gene_symbol:pyruvate, orthophosphate dikinase1 description: pyruvate orthophosphate dikinase1	88	25	1158	2	349	38.4	5.21	0.71	0.691	0.833	0.719	1.165	1.007	1.124	1.054	0.612	0.679	0.749	0.743	1.111	1.024	1.091	0.998	0.532	0.611	0.636	0.66	0.962	1.161	1.117	1.028
Zm00001d037059_P012	High	pep chromosome:B73_RefGen_v4:6:110970609:110982739:1 gene:Zm00001d037059 transcript:Zm00001d037059_T012 gene_biotype:protein_coding transcript_biotype:protein_coding description:Alpha-glucan water dikinase 1 chloroplastic	44	51	161	51	1469	163.9	5.96	0.691	0.65	0.893	0.63	1.221	1.29	1.394	1.249	0.534	0.669	0.69	0.679	1.156	1.107	1.387	1.141	0.501	0.756	0.695	0.737	1.233	1.018	1.293	1.274
Zm00001d046336_P005	High	pep chromosome:B73_RefGen_v4:9:81443492:81455205:-1 gene:Zm00001d046336 transcript:Zm00001d046336_T005 gene_biotype:protein_coding transcript_biotype:protein_coding gene_symbol:vacuolar proton pump2 description: vacuolar proton pump2	78	27	299	1	498	55.3	5.25	0.834	1.044	1.12	0.933	1.08	0.957	0.948	0.946	1.11	0.972	1.122	0.957	1.282	1.272	0.949	0.97	0.897	0.931	0.902	0.903	1.029	1.192	1.055	1.071
Zm00001d024037_P001	High	pep chromosome:B73_RefGen_v4:10:38844199:38848947:-1 gene:Zm00001d024037 transcript:Zm00001d024037_T001 gene_biotype:protein_coding transcript_biotype:protein_coding gene_symbol:beta-glucosidase2 description:Beta-glucosidase2	68	34	628	1	510	58.1	7.88	0.805	0.908	0.994	1.143	0.773	0.731	0.707	0.78	0.997	0.977	1.238	1.263	0.826	0.832	1.069	0.886	1.13	1.123	1.145	1.359	0.829	0.964	1.02	1.003
Zm00001d034935_P007	High	pep chromosome:B73_RefGen_v4:1:306097840:306104711:1 gene:Zm00001d034935 transcript:Zm00001d034935_T007 gene_biotype:protein_coding transcript_biotype:protein_coding description:Expressed protein; protein	43	37	287	37	1014	109.8	4.73	0.557	0.54	0.608	0.551	1.275	1.235	1.406	1.312	0.469	0.585	0.592	0.578	1.317	1.281	1.457	1.347	0.494	0.627	0.601	0.595	1.226	1.051	1.307	1.394
Zm00001d027488_P001	High	pep chromosome:B73_RefGen_v4:1:6407153:6409815:1 gene:Zm00001d027488 transcript:Zm00001d027488_T001 gene_biotype:protein_coding transcript_biotype:protein_coding gene_symbol:glyceraldehyde phosphate dehydrogenase B1 description: glyceraldehyde phosphate dehydrogenase B1	72	28	816	22	449	47.2	6.39	0.641	0.772	0.785	0.712	1.215	1.104	1.314	1.237	0.716	0.776	0.779	0.69	1.188	1.223	1.467	1.161	0.61	0.625	0.771	0.583	1.042	1.166	1.292	1.421
Zm00001d016373_P003	High	pep chromosome:B73_RefGen_v4:5:159727360:159736719:-1 gene:Zm00001d016373 transcript:Zm00001d016373_T003 gene_biotype:protein_coding transcript_biotype:protein_coding description:Aminopeptidase M1	50	37	250	36	879	98.8	5.62	1.102	0.989	0.97	0.975	1.019	0.956	0.95	1.006	1.048	0.968	0.947	0.855	0.963	0.932	0.962	1.016	1.052	0.957	1.012	0.89	1.036	1.034	1.025	0.954
Zm00001d003947_P005	High	pep chromosome:B73_RefGen_v4:2:71150965:71157527:-1 gene:Zm00001d003947 transcript:Zm00001d003947_T005 gene_biotype:protein_coding transcript_biotype:protein_coding description:2-oxoglutarate dehydrogenase E1 component	54	39	196	5	1046	118.6	6.83	0.948	0.902	0.822	0.877	0.907	0.819	0.886	0.849	0.958	0.861	0.823	0.816	0.874	1.0	0.863	0.973	1.052	1.034	1.026	1.191	1.139	1.197	1.049	1.048
Zm00001d050606_P004	High	pep chromosome:B73_RefGen_v4:4:103706613:103714386:-1 gene:Zm00001d050606 transcript:Zm00001d050606_T004 gene_biotype:protein_coding transcript_biotype:protein_coding description:TUDOR-SN protein 1	60	41	186	18	986	108.2	6.89	0.943	0.861	0.863	0.892	1.224	1.15	1.073	1.105	0.809	0.805	0.801	0.869	1.132	1.128	1.04	1.208	0.949	0.762	0.759	0.716	1.15	1.094	1.164	1.033
Zm00001d014993_P003	High	pep chromosome:B73_RefGen_v4:5:71285762:71289593:-1 gene:Zm00001d014993 transcript:Zm00001d014993_T003 gene_biotype:protein_coding transcript_biotype:protein_coding gene_symbol:Binding protein homolog1 description:Luminal-binding protein 2	60	38	246	36	663	73.0	5.21	0.681	0.803	0.526	0.727	0.947	1.476	1.232	1.315	0.844	0.689	0.667	0.842	1.431	1.138	1.219	1.567	1.142	0.76	0.684	0.634	1.622	0.738	0.966	1.253
Zm00001d020898_P003	High	pep chromosome:B73_RefGen_v4:7:135843020:135846734:1 gene:Zm00001d020898 transcript:Zm00001d020898_T003 gene_biotype:protein_coding transcript_biotype:protein_coding description:Heat shock protein 90-2	52	44	296	1	699	80.2	5.11	0.795	0.725	0.707	1.001	0.94	1.392	1.937	1.619	0.59	0.573	0.565	0.511	1.107	0.631	1.058	1.007	0.722	0.604	0.589	0.642	1.538	0.468	0.711	1.574
Zm00001d043086_P001	High	pep chromosome:B73_RefGen_v4:3:188769696:188774198:-1 gene:Zm00001d043086 transcript:Zm00001d043086_T001 gene_biotype:protein_coding transcript_biotype:protein_coding description:23-bisphosphoglycerate-independent phosphoglycerate mutase 1	74	32	364	9	556	60.3	5.77	1.307	1.168	1.085	1.19	0.932	0.837	0.831	0.833	1.117	1.157	1.13	0.954	0.903	0.899	0.885	0.952	1.09	1.064	1.105	1.037	0.95	1.011	0.943	0.801
Zm00001d042050_P001	High	pep chromosome:B73_RefGen_v4:3:148701826:148704925:-1 gene:Zm00001d042050 transcript:Zm00001d042050_T001 gene_biotype:protein_coding transcript_biotype:protein_coding description:Protein RETICULATA-RELATED 4 chloroplastic	65	23	465	23	415	43.9	6.39	1.207	0.99	1.118	0.873	0.874	0.883	0.947	0.867	0.975	1.083	0.967	0.795	0.855	0.969	0.924	0.856	0.878	1.231	1.144	1.071	0.84	0.9	0.885	0.953
Zm00001d052855_P001	High	pep chromosome:B73_RefGen_v4:4:202671658:202675737:-1 gene:Zm00001d052855 transcript:Zm00001d052855_T001 gene_biotype:protein_coding transcript_biotype:protein_coding description:HSP protein%3B Putative heat shock protein 90 family protein	54	43	302	7	699	80.3	5.06	0.581	0.702	0.615	0.664	0.702	1.724	1.699	1.584	0.577	0.63	0.626	0.898	1.526	0.857	1.594	1.557	0.621	0.532	0.544	0.497	1.296	0.489	0.776	1.56
Zm00001d045706_P002	High	pep chromosome:B73_RefGen_v4:9:34496670:34509714:1 gene:Zm00001d045706 transcript:Zm00001d045706_T002 gene_biotype:protein_coding transcript_biotype:protein_coding gene_symbol:restorer of fertility2 description:Restorer of fertility2	60	30	285	25	578	62.6	6.73	0.954	0.753	0.812	0.691	1.229	1.185	1.19	1.194	0.835	0.848	0.776	0.731	1.198	1.172	1.19	1.312	0.764	0.812	0.834	0.721	1.314	1.319	1.328	1.177
Zm00001d000295_P001	High	pep contig:B73_RefGen_v4:B73V4_ctg73:70157:74787:-1 gene:Zm00001d000295 transcript:Zm00001d000295_T001 gene_biotype:protein_coding transcript_biotype:protein_coding description:Heat shock 70 kDa protein 10 mitochondrial	57	37	269	5	678	72.6	5.68	1.046	0.936	0.863	0.881	1.143	1.125	0.994	0.973	1.024	1.017	0.957	0.938	1.146	0.992	1.024	1.072	1.033	1.062	0.908	0.91	1.2	1.203	1.123	0.987
Zm00001d030557_P001	High	pep chromosome:B73_RefGen_v4:1:143971165:143976422:1 gene:Zm00001d030557 transcript:Zm00001d030557_T001 gene_biotype:protein_coding transcript_biotype:protein_coding description:Alanine aminotransferase 2 mitochondrial	81	31	320	13	482	52.8	6.47	0.791	0.775	0.777	0.752	1.027	1.202	1.314	1.43	0.742	0.833	0.744	0.652	1.212	1.145	1.438	1.312	0.66	0.678	0.844	0.665	1.126	1.195	1.386	1.357
Zm00001d044250_P001	High	pep chromosome:B73_RefGen_v4:3:223045545:223050651:1 gene:Zm00001d044250 transcript:Zm00001d044250_T001 gene_biotype:protein_coding transcript_biotype:protein_coding description:Carbamoyl-phosphate synthase large chain chloroplastic	46	43	177	10	1168	126.8	5.52	0.758	0.747	0.951	0.782	1.1	1.237	1.296	1.28	0.669	0.754	0.799	0.848	1.14	1.286	1.202	1.279	0.607	0.739	0.747	0.705	1.111	0.991	1.072	1.132
Zm00001d032385_P001	High	pep chromosome:B73_RefGen_v4:1:224920493:224925108:1 gene:Zm00001d032385 transcript:Zm00001d032385_T001 gene_biotype:protein_coding transcript_biotype:protein_coding gene_symbol:ADP glucose pyrophosphorylase small subunit leaf1 description: ADP glucose pyrophosphorylase small subunit leaf1	74	27	330	23	517	56.4	6.95	0.945	0.832	1.009	0.803	1.128	1.133	1.201	1.234	0.82	0.878	0.904	0.863	1.107	1.214	1.235	1.097	0.703	0.898	0.93	0.85	1.057	1.061	1.117	1.161
Zm00001d013424_P001	High	pep chromosome:B73_RefGen_v4:5:11122309:11126118:1 gene:Zm00001d013424 transcript:Zm00001d013424_T001 gene_biotype:protein_coding transcript_biotype:protein_coding description:NADH dehydrogenase [ubiquinone] iron-sulfur protein 1 mitochondrial	55	30	204	10	743	80.6	6.49	1.135	0.847	1.027	1.003	1.104	1.0	0.898	0.872	1.054	0.959	1.009	0.906	0.908	0.994	0.898	0.987	1.009	0.89	0.899	0.773	1.016	1.018	1.011	0.822
Zm00001d050022_P001	High	pep chromosome:B73_RefGen_v4:4:60692710:60696653:1 gene:Zm00001d050022 transcript:Zm00001d050022_T001 gene_biotype:protein_coding transcript_biotype:protein_coding description:Photosynthetic NDH subunit of subcomplex B 1 chloroplastic	71	28	270	13	471	52.0	6.8	1.513	1.35	1.523	1.334	0.796	0.799	0.769	0.843	1.313	1.236	1.342	1.121	0.757	0.808	0.735	0.74	1.243	1.54	1.415	1.347	0.694	0.813	0.683	0.755
Zm00001d032331_P001	High	pep chromosome:B73_RefGen_v4:1:222704091:222708190:-1 gene:Zm00001d032331 transcript:Zm00001d032331_T001 gene_biotype:protein_coding transcript_biotype:protein_coding description:Peptidyl-prolyl cis-trans isomerase	64	22	330	22	426	46.6	5.01	1.247	1.271	1.073	1.137	0.983	0.844	0.847	0.886	1.231	1.235	1.163	1.031	0.974	0.912	0.926	0.849	1.119	1.074	1.172	1.218	0.892	1.039	0.958	0.877
Zm00001d045575_P001	High	pep chromosome:B73_RefGen_v4:9:27084919:27086859:1 gene:Zm00001d045575 transcript:Zm00001d045575_T001 gene_biotype:protein_coding transcript_biotype:protein_coding description:Ferredoxin--NADP reductase leaf isozyme 1 chloroplastic	61	26	633	12	355	39.3	8.32	1.259	1.235	1.079	1.132	0.915	0.807	0.832	0.886	1.194	1.218	1.106	0.997	0.92	0.961	0.896	0.875	1.216	1.118	1.174	1.165	0.91	1.032	0.903	0.886
Zm00001d048102_P003	High	pep chromosome:B73_RefGen_v4:9:150279290:150284593:-1 gene:Zm00001d048102 transcript:Zm00001d048102_T003 gene_biotype:protein_coding transcript_biotype:protein_coding description:Peptidase beta subunit	64	28	256	10	530	58.3	6.28	1.198	0.997	1.048	1.042	0.95	0.851	0.875	0.934	1.12	1.03	1.046	0.959	0.967	0.962	0.918	0.99	1.09	1.076	1.099	1.009	0.962	1.063	0.953	0.941
Zm00001d031891_P001	High	pep chromosome:B73_RefGen_v4:1:205429718:205441730:1 gene:Zm00001d031891 transcript:Zm00001d031891_T001 gene_biotype:protein_coding transcript_biotype:protein_coding description:Peptidase M1 family protein	86	33	277	8	495	55.1	6.29	1.042	0.995	0.855	0.9	1.025	0.913	0.948	0.848	0.914	1.069	0.958	0.915	1.062	0.94	0.968	1.039	0.921	1.004	0.975	0.995	1.023	1.096	1.071	0.967
Zm00001d048409_P001	High	pep chromosome:B73_RefGen_v4:9:155778427:155783053:-1 gene:Zm00001d048409 transcript:Zm00001d048409_T001 gene_biotype:protein_coding transcript_biotype:protein_coding description:Cell division control protein 48 homolog D	60	36	198	6	804	89.4	5.26	0.627	0.648	0.783	0.667	1.263	1.402	1.402	1.359	0.73	0.758	0.768	0.776	1.143	1.161	1.231	1.22	0.508	0.582	0.649	0.523	1.172	0.849	1.157	1.192
Zm00001d044099_P004	High	pep chromosome:B73_RefGen_v4:3:219075477:219080745:-1 gene:Zm00001d044099 transcript:Zm00001d044099_T004 gene_biotype:protein_coding transcript_biotype:protein_coding gene_symbol:carbonic anhydrase1 description: carbonic anhydrase1	75	29	569	17	452	49.3	8.46	0.323	0.366	0.445	0.46	1.297	1.673	1.831	1.568	0.32	0.346	0.427	0.446	1.451	1.173	1.804	1.175	0.298	0.296	0.374	0.348	1.087	0.707	1.038	1.61
Zm00001d049239_P001	High	pep chromosome:B73_RefGen_v4:4:22371774:22374938:1 gene:Zm00001d049239 transcript:Zm00001d049239_T001 gene_biotype:protein_coding transcript_biotype:protein_coding gene_symbol:adenosyl homocysteine hydrolase1 description:Adenosylhomocysteinase	64	27	355	27	485	53.2	5.9	0.943	0.997	1.129	1.174	0.856	0.939	0.91	0.901	1.091	1.094	1.119	1.363	0.872	0.974	0.82	1.134	1.246	0.965	1.069	1.015	0.993	0.923	1.061	0.799
Zm00001d034256_P003	High	pep chromosome:B73_RefGen_v4:1:288169264:288176886:1 gene:Zm00001d034256 transcript:Zm00001d034256_T003 gene_biotype:protein_coding transcript_biotype:protein_coding gene_symbol:phosphohexose isomerase1 description: phosphohexose isomerase1	70	27	249	27	567	62.2	7.4	1.226	0.913	1.119	0.772	0.975	0.959	1.109	1.057	0.857	1.068	0.873	0.725	0.994	0.971	1.034	1.062	0.721	1.064	0.924	1.037	1.016	1.035	1.104	1.073
Zm00001d052314_P011	High	pep chromosome:B73_RefGen_v4:4:186822419:186828926:-1 gene:Zm00001d052314 transcript:Zm00001d052314_T011 gene_biotype:protein_coding transcript_biotype:protein_coding description:Ubiquitin-activating enzyme E1 2	50	40	169	9	1056	117.3	5.34	0.818	0.794	0.84	0.81	1.048	1.012	1.035	0.997	0.837	0.804	0.871	0.922	1.121	1.112	1.053	1.107	0.829	0.84	0.855	0.827	1.106	1.076	1.115	1.095
Zm00001d003429_P001	High	pep chromosome:B73_RefGen_v4:2:44100341:44102181:-1 gene:Zm00001d003429 transcript:Zm00001d003429_T001 gene_biotype:protein_coding transcript_biotype:protein_coding gene_symbol:glyceraldehyde-3-phosphate dehydrogenase1 description:Glyceraldehyde-3-phosphate dehydrogenase A%2C chloroplastic	72	25	636	19	403	42.8	7.4	0.782	0.853	1.005	0.776	1.13	1.163	1.328	1.207	0.768	0.889	0.871	0.752	1.086	1.238	1.357	1.056	0.648	0.853	0.9	0.856	1.069	1.07	1.235	1.333
Zm00001d008727_P009	High	pep chromosome:B73_RefGen_v4:8:17939698:17943877:-1 gene:Zm00001d008727 transcript:Zm00001d008727_T009 gene_biotype:protein_coding transcript_biotype:protein_coding gene_symbol:phospholipase D2 description: phospholipase D2	50	35	197	18	812	92.2	5.69	0.895	0.823	0.821	0.866	1.105	1.137	1.037	1.074	0.902	0.835	0.886	0.758	1.183	0.995	1.013	1.093	0.942	0.826	0.884	0.856	1.208	1.173	1.155	0.942
Zm00001d038547_P001	High	pep chromosome:B73_RefGen_v4:6:159734306:159738603:-1 gene:Zm00001d038547 transcript:Zm00001d038547_T001 gene_biotype:protein_coding transcript_biotype:protein_coding description:Glutamate-1-semialdehyde 21-aminomutase 2 chloroplastic	72	23	203	23	474	50.1	6.74	1.125	1.166	1.295	1.303	0.845	0.875	0.83	0.913	1.168	1.14	1.251	1.471	0.781	0.804	0.786	0.842	1.084	1.2	1.205	1.239	0.822	0.96	0.771	0.847
Zm00001d017711_P001	High	pep chromosome:B73_RefGen_v4:5:204910256:204912526:1 gene:Zm00001d017711 transcript:Zm00001d017711_T001 gene_biotype:protein_coding transcript_biotype:protein_coding description:Phosphoribulokinase	71	23	613	10	405	44.7	6.21	1.419	1.165	1.159	0.986	0.86	0.812	0.937	0.901	1.092	1.207	1.007	0.924	0.826	1.043	0.847	0.805	0.955	1.277	1.214	1.179	0.833	0.94	0.875	0.981
Zm00001d042184_P001	High	pep chromosome:B73_RefGen_v4:3:155339409:155340851:-1 gene:Zm00001d042184 transcript:Zm00001d042184_T001 gene_biotype:protein_coding transcript_biotype:protein_coding gene_symbol:6-phosphogluconate dehydrogenase2 description:6-phosphogluconate dehydrogenase%2C decarboxylating	79	28	236	9	480	52.6	6.37	0.805	0.737	0.748	0.763	1.237	1.052	1.176	1.082	0.754	0.72	0.717	0.703	1.177	1.094	1.105	1.222	0.806	0.746	0.707	0.623	1.228	1.152	1.28	0.979
Zm00001d028194_P003	High	pep chromosome:B73_RefGen_v4:1:25921629:25926348:-1 gene:Zm00001d028194 transcript:Zm00001d028194_T003 gene_biotype:protein_coding transcript_biotype:protein_coding description:Probable mitochondrial-processing peptidase subunit beta mitochondrial	62	27	205	8	530	58.3	6.38	1.053	0.903	0.916	0.954	0.961	0.973	0.934	0.934	1.085	0.947	1.022	0.914	1.038	1.031	1.003	1.134	0.987	1.017	1.0	0.929	1.04	1.064	0.997	0.96
Zm00001d039598_P001	High	pep chromosome:B73_RefGen_v4:3:8673429:8679636:1 gene:Zm00001d039598 transcript:Zm00001d039598_T001 gene_biotype:protein_coding transcript_biotype:protein_coding description:MAR-binding filament-like protein 1	56	40	167	39	778	85.6	5.05	0.856	0.943	1.186	1.086	0.906	0.914	1.023	0.917	0.923	1.001	1.061	1.299	0.944	1.003	1.009	0.908	0.907	1.084	0.959	1.042	0.87	0.81	0.972	0.996
Zm00001d035925_P001	High	pep chromosome:B73_RefGen_v4:6:60489299:60491961:-1 gene:Zm00001d035925 transcript:Zm00001d035925_T001 gene_biotype:protein_coding transcript_biotype:protein_coding gene_symbol:6-phosphogluconate dehydrogenase1 description: 6-phosphogluconate dehydrogenase1	75	27	226	8	502	54.9	6.57	0.681	0.569	0.673	0.645	1.226	1.078	1.302	1.249	0.647	0.61	0.665	0.658	1.203	1.111	1.215	1.424	0.656	0.579	0.617	0.564	1.273	1.126	1.488	1.14
Zm00001d019501_P004	High	pep chromosome:B73_RefGen_v4:7:37899911:37924918:1 gene:Zm00001d019501 transcript:Zm00001d019501_T004 gene_biotype:protein_coding transcript_biotype:protein_coding description:Tetratricopeptide repeat (TPR)-like superfamily protein	31	46	150	39	1920	210.9	6.86	0.604	0.614	0.722	0.644	1.158	1.204	1.392	1.195	0.559	0.673	0.705	0.725	1.26	1.098	1.382	1.2	0.554	0.632	0.664	0.613	1.14	0.925	1.179	1.354
Zm00001d009638_P001	High	pep chromosome:B73_RefGen_v4:8:73989684:73993106:-1 gene:Zm00001d009638 transcript:Zm00001d009638_T001 gene_biotype:protein_coding transcript_biotype:protein_coding description:Ketol-acid reductoisomerase chloroplastic	50	22	267	19	583	62.9	6.32	1.18	1.196	1.153	1.288	0.847	0.878	0.754	0.851	1.2	1.142	1.153	1.374	0.828	0.852	0.829	0.958	1.221	1.167	1.119	1.018	0.888	0.97	0.883	0.842
Zm00001d000001_P002	High	pep contig:B73_RefGen_v4:B73V4_ctg150:48840:51164:-1 gene:Zm00001d000001 transcript:Zm00001d000001_T002 gene_biotype:protein_coding transcript_biotype:protein_coding gene_symbol:polyphenol oxidase1 description: polyphenol oxidase1	53	28	214	27	613	67.0	7.9	1.86	1.447	1.429	1.089	0.663	0.553	0.534	0.742	1.231	1.915	0.865	1.315	0.582	0.606	0.895	0.499	1.115	1.709	1.289	1.195	1.719	0.622	0.767	0.479
Zm00001d011833_P001	High	pep chromosome:B73_RefGen_v4:8:162293750:162297261:-1 gene:Zm00001d011833 transcript:Zm00001d011833_T001 gene_biotype:protein_coding transcript_biotype:protein_coding description:Ferredoxin--NADP reductase leaf isozyme 1 chloroplastic	66	28	668	16	369	40.7	8.32	1.312	1.385	1.154	1.397	0.798	0.755	0.708	0.774	1.347	1.345	1.235	1.236	0.845	0.803	0.78	0.76	1.35	1.181	1.317	1.212	0.766	0.909	0.779	0.799
Zm00001d005925_P002	High	pep chromosome:B73_RefGen_v4:2:192991654:192996971:-1 gene:Zm00001d005925 transcript:Zm00001d005925_T002 gene_biotype:protein_coding transcript_biotype:protein_coding description:Glucose-6-phosphate isomerase 1 chloroplastic	70	35	199	10	616	67.4	5.81	1.013	0.951	0.957	0.932	0.885	0.901	0.918	0.966	1.006	0.977	0.988	0.917	0.915	0.998	0.969	1.015	1.013	1.157	0.998	1.052	1.013	1.02	1.002	0.969
ZemaCp092	High	pep chromosome:B73_RefGen_v4:Pt:116456:117637:-1 gene:ZemaCp092 transcript:ZemaCp092 gene_biotype:protein_coding transcript_biotype:protein_coding gene_symbol:ndhH description:ndhH	80	23	261	23	393	45.7	5.82	1.319	1.159	1.198	1.075	0.829	0.822	0.861	0.87	1.201	1.197	1.158	0.985	0.831	0.963	0.86	0.824	1.068	1.304	1.29	1.228	0.778	0.882	0.832	0.881
Zm00001d042541_P002	High	pep chromosome:B73_RefGen_v4:3:171421717:171425401:1 gene:Zm00001d042541 transcript:Zm00001d042541_T002 gene_biotype:protein_coding transcript_biotype:protein_coding gene_symbol:lipoxygenase1 description: lipoxygenase2	52	42	158	34	884	99.3	6.81	1.081	1.136	1.735	2.248	0.499	0.565	0.502	0.506	1.42	1.078	1.439	4.048	0.52	0.713	0.525	0.549	1.581	0.967	0.977	1.043	0.569	0.56	0.528	0.496
Zm00001d036535_P001	High	pep chromosome:B73_RefGen_v4:6:91338946:91340275:1 gene:Zm00001d036535 transcript:Zm00001d036535_T001 gene_biotype:protein_coding transcript_biotype:protein_coding gene_symbol:oxygen evolving complex, 33kDa subunit description: oxygen evolving complex 33kDa subunit	69	26	979	7	329	34.5	5.64	1.491	1.548	1.251	1.364	0.84	0.751	0.721	0.785	1.458	1.531	1.343	1.27	0.819	0.916	0.733	0.769	1.436	1.431	1.414	1.678	0.774	1.004	0.777	0.795
Zm00001d015259_P005	High	pep chromosome:B73_RefGen_v4:5:81752382:81766405:1 gene:Zm00001d015259 transcript:Zm00001d015259_T005 gene_biotype:protein_coding transcript_biotype:protein_coding description:26S proteasome non-ATPase regulatory subunit 2 homolog A	56	37	136	6	890	96.9	5.36	0.83	0.704	0.956	0.839	1.265	1.22	1.264	1.221	0.736	0.852	0.828	0.94	1.259	1.223	1.381	1.217	0.667	0.737	0.805	0.749	1.144	0.875	1.143	1.167
Zm00001d040686_P001	High	pep chromosome:B73_RefGen_v4:3:58049539:58063745:-1 gene:Zm00001d040686 transcript:Zm00001d040686_T001 gene_biotype:protein_coding transcript_biotype:protein_coding description:Protein translocase subunit SECA1 chloroplastic	42	44	166	42	1130	126.4	7.15	0.737	0.9	0.876	0.944	1.08	1.113	1.084	1.137	0.889	0.954	0.97	1.027	1.048	1.019	0.998	1.022	0.876	0.88	0.975	0.979	0.973	1.072	1.0	1.025
Zm00001d027769_P001	High	pep chromosome:B73_RefGen_v4:1:13177255:13183513:1 gene:Zm00001d027769 transcript:Zm00001d027769_T001 gene_biotype:protein_coding transcript_biotype:protein_coding gene_symbol:glutathione reductase1 description:Glutathione reductase chloroplastic	63	28	258	28	550	59.2	7.36	1.023	0.942	0.83	0.893	1.072	0.95	0.955	0.943	0.966	0.985	0.913	0.835	1.043	0.923	0.987	0.94	0.928	0.946	0.956	0.915	1.004	1.11	1.062	0.953
Zm00001d003083_P001	High	pep chromosome:B73_RefGen_v4:2:31519654:31526365:-1 gene:Zm00001d003083 transcript:Zm00001d003083_T001 gene_biotype:protein_coding transcript_biotype:protein_coding description:Isocitrate dehydrogenase	67	30	198	24	489	54.5	8.27	1.177	1.114	0.987	1.022	0.979	0.937	0.878	0.919	1.127	1.099	1.057	0.993	0.932	0.874	0.882	0.927	1.066	1.095	1.111	1.061	0.96	1.035	0.966	0.923
Zm00001d012103_P001	High	pep chromosome:B73_RefGen_v4:8:168303869:168306204:-1 gene:Zm00001d012103 transcript:Zm00001d012103_T001 gene_biotype:protein_coding transcript_biotype:protein_coding gene_symbol:aldolase2 description: aldolase2	80	29	260	6	355	38.4	7.3	1.127	1.08	1.142	1.253	0.788	0.878	0.694	0.77	1.302	0.979	1.202	1.327	0.794	0.874	0.67	0.935	1.42	1.075	1.042	0.949	0.966	0.939	0.824	0.726
Zm00001d054067_P001	High	pep chromosome:B73_RefGen_v4:4:245806161:245807669:-1 gene:Zm00001d054067 transcript:Zm00001d054067_T001 gene_biotype:protein_coding transcript_biotype:protein_coding gene_symbol:hydroperoxide lyase1 description:Probable inactive linolenate hydroperoxide lyase	59	26	204	26	502	55.4	6.23	0.974	1.147	1.023	1.134	0.894	0.915	0.85	0.983	1.146	1.057	1.065	1.079	0.905	0.886	0.884	0.957	1.197	1.023	1.098	1.057	0.957	1.022	0.98	0.913
Zm00001d009950_P002	High	pep chromosome:B73_RefGen_v4:8:91946184:91954177:1 gene:Zm00001d009950 transcript:Zm00001d009950_T002 gene_biotype:protein_coding transcript_biotype:protein_coding description:Heat shock 70 kDa protein 14	47	40	184	17	859	94.7	5.43	0.752	0.689	0.711	0.689	1.234	1.312	1.262	1.211	0.734	0.688	0.726	0.742	1.288	1.136	1.245	1.298	0.69	0.713	0.63	0.619	1.215	1.038	1.132	1.152
Zm00001d032257_P001	High	pep chromosome:B73_RefGen_v4:1:219226773:219232499:-1 gene:Zm00001d032257 transcript:Zm00001d032257_T001 gene_biotype:protein_coding transcript_biotype:protein_coding description:Aminoaldehyde dehydrogenase 1b	70	22	157	5	506	55.0	5.33	1.157	1.133	1.007	1.133	1.034	0.923	1.001	0.909	1.253	1.124	0.977	1.115	0.893	0.963	0.885	1.014	1.256	1.159	1.173	1.086	1.013	1.097	0.95	0.893
Zm00001d014564_P001	High	pep chromosome:B73_RefGen_v4:5:53469769:53471323:1 gene:Zm00001d014564 transcript:Zm00001d014564_T001 gene_biotype:protein_coding transcript_biotype:protein_coding gene_symbol:oxygen-evolving complex 33 kda protein b description:Oxygen-evolving enhancer protein 1-1 chloroplastic	62	24	918	5	373	39.1	7.74	1.654	1.793	1.426	1.524	0.63	0.614	0.542	0.591	1.668	1.668	1.533	1.477	0.604	0.67	0.524	0.565	1.689	1.578	1.639	1.883	0.604	0.771	0.57	0.607
Zm00001d024281_P001	High	pep chromosome:B73_RefGen_v4:10:61486928:61491037:-1 gene:Zm00001d024281 transcript:Zm00001d024281_T001 gene_biotype:protein_coding transcript_biotype:protein_coding gene_symbol:polyamine oxidase1 description: polyamine oxidase1	67	27	215	27	500	56.3	6.05	0.848	1.022	0.95	1.269	0.806	0.823	0.828	1.091	1.345	0.813	0.937	1.759	0.86	1.094	0.88	1.23	1.42	0.848	0.801	0.617	0.79	1.04	1.044	0.884
Zm00001d039505_P001	High	pep chromosome:B73_RefGen_v4:3:6094711:6099474:-1 gene:Zm00001d039505 transcript:Zm00001d039505_T001 gene_biotype:protein_coding transcript_biotype:protein_coding description:Probable mitochondrial-processing peptidase subunit alpha-2 chloroplastic/mitochondrial	83	26	261	23	505	54.1	6.64	1.25	1.013	1.065	0.999	0.953	0.914	0.946	0.944	1.11	0.988	1.018	0.927	0.945	0.968	0.888	0.956	1.13	1.084	1.091	0.993	0.997	1.026	0.98	0.952
Zm00001d053881_P001	High	pep chromosome:B73_RefGen_v4:4:242880578:242889256:-1 gene:Zm00001d053881 transcript:Zm00001d053881_T001 gene_biotype:protein_coding transcript_biotype:protein_coding description:26S proteasome non-ATPase regulatory subunit 2 homolog A	52	35	128	4	892	97.1	5.21	0.825	0.588	0.985	0.655	1.137	1.394	1.27	1.293	1.015	1.03	1.0	0.907	1.174	1.391	1.34	1.418	0.947	0.9	0.902	0.948	1.08	1.051	1.014	1.138
Zm00001d044648_P003	High	pep chromosome:B73_RefGen_v4:3:233938895:233949109:-1 gene:Zm00001d044648 transcript:Zm00001d044648_T003 gene_biotype:protein_coding transcript_biotype:protein_coding description:Alpha-L-arabinofuranosidase 1	47	21	141	21	689	76.0	5.74	1.671	1.55	1.425	1.584	0.624	0.621	0.58	0.578	1.68	1.561	1.262	1.595	0.708	0.714	0.649	0.656	1.844	1.403	1.248	1.415	0.666	0.815	0.679	0.618
Zm00001d042453_P001	High	pep chromosome:B73_RefGen_v4:3:168340504:168343022:1 gene:Zm00001d042453 transcript:Zm00001d042453_T001 gene_biotype:protein_coding transcript_biotype:protein_coding gene_symbol:aldolase1 description: aldolase1	75	28	280	1	355	38.6	7.61	1.214	1.012	1.089	1.194	0.847	0.934	0.77	0.754	1.218	1.006	1.234	1.108	0.827	0.935	0.809	0.854	1.296	1.102	1.09	0.952	1.03	1.013	0.772	0.753
Zm00001d009877_P001	High	pep chromosome:B73_RefGen_v4:8:86773769:86776719:1 gene:Zm00001d009877 transcript:Zm00001d009877_T001 gene_biotype:protein_coding transcript_biotype:protein_coding description:Protein plastid transcriptionally active 16 chloroplastic	65	29	205	28	496	51.8	8.37	1.183	1.596	1.387	1.494	0.747	0.677	0.668	0.693	1.457	1.417	1.564	1.404	0.701	0.699	0.633	0.651	1.466	1.31	1.37	1.59	0.732	0.8	0.693	0.693
Zm00001d021421_P012	High	pep chromosome:B73_RefGen_v4:7:151706091:151712187:-1 gene:Zm00001d021421 transcript:Zm00001d021421_T012 gene_biotype:protein_coding transcript_biotype:protein_coding description: UDP-glucose pyrophosphorylase2	88	26	501	1	336	37.2	7.14	0.975	0.911	0.756	1.021	1.064	0.806	0.873	0.791	0.843	0.941	0.698	0.79	0.981	0.873	0.848	0.773	0.838	0.969	0.772	0.834	0.938	1.002	0.994	0.774
Zm00001d032282_P012	High	pep chromosome:B73_RefGen_v4:1:220213755:220251567:1 gene:Zm00001d032282 transcript:Zm00001d032282_T012 gene_biotype:protein_coding transcript_biotype:protein_coding description:Aminopeptidase M1	56	40	158	39	876	98.3	5.1	1.076	1.105	1.032	1.125	0.938	0.924	0.851	0.908	1.152	1.077	1.069	1.076	0.923	0.916	0.922	1.003	1.109	1.044	0.961	0.987	0.993	0.97	1.002	0.908
Zm00001d024952_P004	High	pep chromosome:B73_RefGen_v4:10:96586361:96592679:-1 gene:Zm00001d024952 transcript:Zm00001d024952_T004 gene_biotype:protein_coding transcript_biotype:protein_coding gene_symbol:aconitase2 description: aconitase2	47	35	180	1	892	97.3	6.38	0.934	0.779	1.04	0.697	1.076	1.223	1.171	1.138	0.94	0.947	0.832	1.014	1.251	1.323	1.249	1.112	0.908	0.911	0.995	0.856	1.249	1.073	1.044	1.321
ZemaCp036	High	pep chromosome:B73_RefGen_v4:Pt:61485:62447:1 gene:ZemaCp036 transcript:ZemaCp036 gene_biotype:protein_coding transcript_biotype:protein_coding gene_symbol:petA description:petA	62	26	580	26	320	35.5	9.03	1.068	1.424	1.178	1.202	0.805	0.771	0.772	0.8	1.281	1.423	1.258	1.137	0.771	0.804	0.726	0.725	1.25	1.364	1.285	1.552	0.733	0.86	0.77	0.786
Zm00001d033753_P001	High	pep chromosome:B73_RefGen_v4:1:272915846:272919834:-1 gene:Zm00001d033753 transcript:Zm00001d033753_T001 gene_biotype:protein_coding transcript_biotype:protein_coding description:NADH dehydrogenase [ubiquinone] iron-sulfur protein 1 mitochondrial	53	27	191	7	744	80.7	6.38	1.193	1.064	1.136	1.061	0.904	0.887	0.831	0.831	1.124	1.119	1.078	0.983	0.93	0.923	0.884	0.915	1.213	1.14	1.093	1.083	0.987	0.97	0.915	0.83
Zm00001d039670_P003	High	pep chromosome:B73_RefGen_v4:3:11500060:11504969:1 gene:Zm00001d039670 transcript:Zm00001d039670_T003 gene_biotype:protein_coding transcript_biotype:protein_coding gene_symbol:phospholipase D1 description: phospholipase D1	58	33	163	17	812	92.2	5.6	0.943	0.862	0.904	0.958	1.064	1.096	1.02	1.07	0.821	0.834	0.87	0.842	1.096	0.987	1.048	1.221	0.862	0.798	0.783	0.732	1.309	1.122	1.227	0.962
Zm00001d017274_P001	High	pep chromosome:B73_RefGen_v4:5:191418711:191422345:-1 gene:Zm00001d017274 transcript:Zm00001d017274_T001 gene_biotype:protein_coding transcript_biotype:protein_coding gene_symbol:phenylalanine ammonia lyase homolog1 description:Phenylalanine ammonia-lyase	62	35	154	10	703	75.4	6.37	1.232	1.544	1.072	1.524	0.615	0.744	0.581	0.519	1.59	1.022	1.196	1.753	0.717	0.666	0.659	0.724	1.832	1.775	0.973	1.231	0.772	0.707	0.731	0.556
Zm00001d009163_P001	High	pep chromosome:B73_RefGen_v4:8:40371057:40374042:-1 gene:Zm00001d009163 transcript:Zm00001d009163_T001 gene_biotype:protein_coding transcript_biotype:protein_coding description:Dihydrolipoyl dehydrogenase	70	25	193	9	499	52.6	7.33	0.824	0.906	0.968	0.906	1.084	1.111	1.117	1.106	0.793	0.795	0.883	0.807	1.205	1.16	1.218	1.195	0.738	0.774	0.851	0.749	1.201	1.097	1.148	1.131
Zm00001d002006_P002	High	pep chromosome:B73_RefGen_v4:2:4277523:4284581:-1 gene:Zm00001d002006 transcript:Zm00001d002006_T002 gene_biotype:protein_coding transcript_biotype:protein_coding gene_symbol:plasma-membrane H+ATPase2 description:H(+)-ATPase 5	44	25	264	1	636	70.8	7.5	1.296	0.822	1.002	0.944	1.039	1.013	0.99	1.06	0.984	0.932	0.93	1.07	0.849	1.165	0.834	0.909	1.025	1.113	1.109	1.086	1.03	0.944	0.902	1.034
Zm00001d005347_P001	High	pep chromosome:B73_RefGen_v4:2:170386767:170391584:-1 gene:Zm00001d005347 transcript:Zm00001d005347_T001 gene_biotype:protein_coding transcript_biotype:protein_coding gene_symbol:monodehydroascorbate reductase homolog1 description: monodehydroascorbate reductase homolog1	74	28	244	26	435	46.7	5.59	1.171	1.019	0.971	0.949	1.048	0.989	0.931	0.989	1.121	1.076	1.021	0.89	1.031	0.935	1.029	1.124	1.073	1.029	1.051	0.924	1.137	1.167	1.13	0.93
Zm00001d005085_P022	High	pep chromosome:B73_RefGen_v4:2:157726040:157732431:1 gene:Zm00001d005085 transcript:Zm00001d005085_T022 gene_biotype:protein_coding transcript_biotype:protein_coding description:Ubiquitin-activating enzyme E1 2	46	37	141	9	1051	116.7	5.43	0.8	0.785	0.816	0.797	1.136	1.018	1.054	1.014	0.845	0.878	0.838	0.855	1.127	1.129	0.995	1.141	0.88	0.859	0.868	0.821	1.206	1.117	1.155	1.087
Zm00001d026603_P002	High	pep chromosome:B73_RefGen_v4:10:148758097:148764012:-1 gene:Zm00001d026603 transcript:Zm00001d026603_T002 gene_biotype:protein_coding transcript_biotype:protein_coding gene_symbol:Mg chelatase subunit H 1 description:Magnesium-chelatase subunit ChlH chloroplastic	40	40	129	40	1364	150.5	6.3	0.772	0.983	0.934	1.072	1.035	1.169	1.018	1.126	0.818	0.922	1.05	1.363	0.907	1.008	1.0	1.052	0.775	0.925	1.025	0.918	0.925	1.051	0.939	1.092
Zm00001d050428_P003	High	pep chromosome:B73_RefGen_v4:4:87289139:87294301:-1 gene:Zm00001d050428 transcript:Zm00001d050428_T003 gene_biotype:protein_coding transcript_biotype:protein_coding gene_symbol:glyceraldehyde-3-phosphate deHaseN1 description: glyceraldehyde-3-phosphate deHaseN1	72	27	205	27	506	54.2	7.59	1.137	1.179	1.111	1.179	0.881	0.852	0.837	0.875	1.155	1.162	1.128	1.151	0.88	0.88	0.829	0.901	1.184	1.067	1.087	1.046	0.903	0.968	0.938	0.863
Zm00001d042353_P002	High	pep chromosome:B73_RefGen_v4:3:162856701:162862522:1 gene:Zm00001d042353 transcript:Zm00001d042353_T002 gene_biotype:protein_coding transcript_biotype:protein_coding gene_symbol:sucrose phosphate synthase2 description: sucrose phosphate synthase2	33	35	157	6	1079	119.3	6.67	0.537	0.439	0.573	0.452	1.079	1.569	1.83	1.524	0.439	0.585	0.482	0.558	1.423	0.98	1.876	1.196	0.329	0.492	0.406	0.499	0.982	0.637	0.993	1.615
Zm00001d032695_P001	High	pep chromosome:B73_RefGen_v4:1:234902658:234908089:-1 gene:Zm00001d032695 transcript:Zm00001d032695_T001 gene_biotype:protein_coding transcript_biotype:protein_coding gene_symbol:malate dehydrogenase4 description:Malate dehydrogenase%2C cytoplasmic	90	22	376	10	332	35.6	6.09	1.297	1.224	1.118	1.165	0.885	0.816	0.809	0.838	1.232	1.131	1.128	1.09	0.838	0.877	0.804	0.868	1.226	1.202	1.174	1.128	0.912	0.965	0.858	0.878
Zm00001d031569_P001	High	pep chromosome:B73_RefGen_v4:1:194687973:194691805:1 gene:Zm00001d031569 transcript:Zm00001d031569_T001 gene_biotype:protein_coding transcript_biotype:protein_coding description:Peptidyl-prolyl isomerase	55	34	181	31	580	64.6	5.38	0.941	1.093	0.961	1.089	1.007	1.093	0.919	0.99	1.185	1.092	1.054	1.104	1.006	0.905	0.915	1.008	1.279	1.05	0.988	0.967	1.09	0.975	0.985	0.91
Zm00001d003817_P003	High	pep chromosome:B73_RefGen_v4:2:60752443:60763006:1 gene:Zm00001d003817 transcript:Zm00001d003817_T003 gene_biotype:protein_coding transcript_biotype:protein_coding gene_symbol:starch branching enzyme3 description:Starch branching enzyme IIa	53	35	198	28	987	110.5	6.87	0.837	0.695	0.96	0.709	1.146	1.215	1.23	1.249	0.588	0.727	0.771	0.773	1.089	1.18	1.218	1.088	0.543	0.822	0.837	0.787	1.121	1.006	1.049	1.2
Zm00001d017985_P002	High	pep chromosome:B73_RefGen_v4:5:211401281:211405864:-1 gene:Zm00001d017985 transcript:Zm00001d017985_T002 gene_biotype:protein_coding transcript_biotype:protein_coding description:Pyruvate dehydrogenase E1 component alpha subunit	73	28	209	8	390	42.7	8.0	1.095	0.948	1.005	0.888	1.04	1.079	1.018	1.072	0.968	0.954	0.935	0.892	1.056	1.022	1.002	1.059	0.941	0.994	0.972	0.916	1.057	1.142	1.109	0.986
Zm00001d011487_P001	High	pep chromosome:B73_RefGen_v4:8:152072966:152077705:-1 gene:Zm00001d011487 transcript:Zm00001d011487_T001 gene_biotype:protein_coding transcript_biotype:protein_coding gene_symbol:isocitrate dehydrogenase1 description: isocitrate dehydrogenase1	70	28	238	14	412	46.2	6.55	0.97	0.851	0.838	0.802	1.111	1.027	1.005	1.01	0.892	0.843	0.853	0.762	1.121	1.095	1.013	1.111	0.96	0.893	0.908	0.811	1.198	1.124	1.21	1.049
Zm00001d037873_P012	High	pep chromosome:B73_RefGen_v4:6:140618486:140621325:-1 gene:Zm00001d037873 transcript:Zm00001d037873_T012 gene_biotype:protein_coding transcript_biotype:protein_coding gene_symbol:elongation factor alpha3 description: elongation factor alpha3	63	26	380	1	447	49.1	9.13	0.542	0.715	0.859	0.846	1.226	1.482	1.442	1.455	0.709	0.719	0.815	0.868	1.115	1.183	1.204	1.28	0.606	0.667	0.79	0.757	1.301	1.071	1.145	1.273
Zm00001d018810_P002	High	pep chromosome:B73_RefGen_v4:7:5842587:5845546:1 gene:Zm00001d018810 transcript:Zm00001d018810_T002 gene_biotype:protein_coding transcript_biotype:protein_coding gene_symbol:glycolate oxidase1 description: glycolate oxidase1	62	24	319	22	418	45.3	8.32	1.369	1.143	1.125	1.017	0.844	0.76	0.883	0.83	1.203	1.196	1.057	0.938	0.826	0.855	0.799	0.795	1.028	1.368	1.192	1.201	0.801	0.792	0.874	0.809
Zm00001d027936_P001	High	pep chromosome:B73_RefGen_v4:1:17962828:17975699:1 gene:Zm00001d027936 transcript:Zm00001d027936_T001 gene_biotype:protein_coding transcript_biotype:protein_coding gene_symbol:viviparous5 description:15-cis-phytoene desaturase chloroplastic/chromoplastic	53	26	140	21	696	78.3	8.32	0.998	1.032	0.947	0.977	1.051	0.955	0.967	0.915	1.007	1.098	1.039	1.024	0.978	0.936	0.95	0.966	0.922	1.079	1.003	1.044	0.993	1.064	0.954	0.929
Zm00001d054089_P001	High	pep chromosome:B73_RefGen_v4:4:246276749:246281182:-1 gene:Zm00001d054089 transcript:Zm00001d054089_T001 gene_biotype:protein_coding transcript_biotype:protein_coding description:Putative TCP-1/cpn60 chaperonin family protein isoform 1%3B Putative TCP-1/cpn60 chaperonin family protein isoform 2	64	32	163	21	605	64.3	5.99	0.798	0.736	0.842	0.8	1.103	1.27	1.328	1.323	0.739	0.708	0.806	0.781	1.131	1.119	1.27	1.316	0.72	0.72	0.678	0.739	1.2	1.022	1.157	1.098
Zm00001d036630_P001	High	pep chromosome:B73_RefGen_v4:6:95643471:95646716:-1 gene:Zm00001d036630 transcript:Zm00001d036630_T001 gene_biotype:protein_coding transcript_biotype:protein_coding description:Filamentation temperature-sensitive H 2B%3B Filamentation temperature-sensitive H 2B isoform 1%3B Filamentation temperature-sensitive H 2B isoform 2	56	19	273	3	460	49.2	6.58	0.998	1.015	1.033	0.952	0.966	0.914	0.905	0.932	1.038	1.072	1.15	1.006	0.886	0.932	0.927	0.885	1.016	1.078	1.132	1.198	1.015	1.064	0.925	1.039
Zm00001d009870_P003	High	pep chromosome:B73_RefGen_v4:8:86257511:86260258:1 gene:Zm00001d009870 transcript:Zm00001d009870_T003 gene_biotype:protein_coding transcript_biotype:protein_coding description:Elongation factor 1-alpha	63	26	378	1	447	49.2	9.13	0.57	0.723	0.874	0.815	1.192	1.252	1.28	1.311	0.668	0.676	0.828	0.924	1.238	1.198	1.23	1.268	0.634	0.681	0.751	0.699	1.251	1.042	1.107	1.155
Zm00001d052165_P001	High	pep chromosome:B73_RefGen_v4:4:181552730:181556339:1 gene:Zm00001d052165 transcript:Zm00001d052165_T001 gene_biotype:protein_coding transcript_biotype:protein_coding gene_symbol:nitrite reductase2 description: nitrite reductase2	64	29	190	29	597	66.1	6.9	1.092	1.19	1.037	1.066	0.89	0.765	0.891	0.875	1.154	1.192	1.172	1.116	0.895	0.834	0.918	0.926	1.079	1.022	1.192	1.179	0.829	0.876	0.969	0.975
Zm00001d000164_P002	High	pep contig:B73_RefGen_v4:B73V4_ctg50:7068:9235:-1 gene:Zm00001d000164 transcript:Zm00001d000164_T002 gene_biotype:protein_coding transcript_biotype:protein_coding description:Phosphoribulokinase chloroplastic	69	22	457	9	415	45.7	6.1	1.39	1.086	1.186	0.866	0.904	0.848	0.955	0.952	1.082	1.151	0.995	0.872	0.865	1.02	0.923	0.908	0.955	1.307	1.25	1.169	0.891	0.98	0.931	0.983
Zm00001d036959_P005	High	pep chromosome:B73_RefGen_v4:6:107398996:107403288:1 gene:Zm00001d036959 transcript:Zm00001d036959_T005 gene_biotype:protein_coding transcript_biotype:protein_coding gene_symbol:elongation factor gamma1 description:Elongation factor gamma1	63	21	221	7	417	47.1	6.37	0.849	0.811	0.994	0.912	1.056	1.18	1.156	1.176	0.82	0.837	0.941	1.044	1.098	1.107	1.115	1.189	0.836	0.786	0.838	0.8	1.099	0.967	1.06	1.054
Zm00001d047799_P002	High	pep chromosome:B73_RefGen_v4:9:142104187:142106884:1 gene:Zm00001d047799 transcript:Zm00001d047799_T002 gene_biotype:protein_coding transcript_biotype:protein_coding description:Heat shock 70 kDa protein 5	54	30	312	6	652	71.5	5.34	0.727	0.821	0.803	0.906	1.229	1.249	1.252	1.229	0.723	0.699	0.659	0.558	1.456	0.826	1.104	1.127	0.689	0.691	0.708	0.665	1.372	1.172	1.272	1.116
Zm00001d018454_P011	High	pep chromosome:B73_RefGen_v4:5:221145152:221153975:1 gene:Zm00001d018454 transcript:Zm00001d018454_T011 gene_biotype:protein_coding transcript_biotype:protein_coding description:Glutathione reductase cytosolic	64	26	154	26	529	56.8	6.19	1.037	0.851	0.805	0.795	1.148	1.03	1.016	1.007	0.95	0.924	0.866	0.749	1.087	0.974	1.009	1.183	0.924	0.881	0.866	0.779	1.271	1.134	1.225	0.975
Zm00001d002326_P012	High	pep chromosome:B73_RefGen_v4:2:10330346:10335434:-1 gene:Zm00001d002326 transcript:Zm00001d002326_T012 gene_biotype:protein_coding transcript_biotype:protein_coding gene_symbol:adenosylmethionine aminotransferase1 description: adenosylmethionine aminotransferase1	66	21	146	17	510	55.7	7.2	0.663	0.592	0.847	0.639	1.155	1.164	1.327	1.293	0.627	0.649	0.771	0.633	1.121	1.09	1.508	1.381	0.622	0.713	0.857	0.749	1.106	1.176	1.317	1.223
Zm00001d033338_P003	High	pep chromosome:B73_RefGen_v4:1:259497730:259504323:-1 gene:Zm00001d033338 transcript:Zm00001d033338_T003 gene_biotype:protein_coding transcript_biotype:protein_coding gene_symbol:rz403 description:NAD(P)-linked oxidoreductase superfamily protein	70	22	192	22	404	45.5	8.41	1.327	1.312	1.158	1.172	0.965	0.855	0.802	0.793	1.212	1.271	1.15	1.092	0.876	0.731	0.865	0.852	1.151	1.236	1.279	1.38	0.893	1.054	0.915	0.903
Zm00001d006296_P008	High	pep chromosome:B73_RefGen_v4:2:203995887:204009203:1 gene:Zm00001d006296 transcript:Zm00001d006296_T008 gene_biotype:protein_coding transcript_biotype:protein_coding description:Valine--tRNA ligase mitochondrial 1	30	39	140	10	1469	165.5	7.17	0.654	0.763	0.742	0.781	1.213	1.158	1.136	1.118	0.679	0.753	0.74	0.828	1.115	1.056	1.139	1.165	0.73	0.748	0.7	0.689	1.116	1.031	1.145	1.099
Zm00001d001788_P035	High	pep chromosome:B73_RefGen_v4:2:935768:948433:1 gene:Zm00001d001788 transcript:Zm00001d001788_T035 gene_biotype:protein_coding transcript_biotype:protein_coding description:K(+) efflux antiporter 2 chloroplastic	36	33	154	23	1175	126.1	5.48	1.039	0.889	0.963	0.756	0.93	1.174	1.265	1.235	0.752	0.898	0.845	0.78	1.11	1.125	1.22	1.186	0.761	1.041	0.929	0.894	1.108	0.85	0.985	1.25
Zm00001d014715_P001	High	pep chromosome:B73_RefGen_v4:5:60297071:60300959:-1 gene:Zm00001d014715 transcript:Zm00001d014715_T001 gene_biotype:protein_coding transcript_biotype:protein_coding description:Delta-aminolevulinic acid dehydratase 1 chloroplastic	76	22	193	22	426	46.1	6.38	0.8	1.075	1.233	1.122	0.973	1.07	0.929	0.974	1.046	1.103	0.999	1.481	0.949	1.116	0.907	0.966	0.967	1.107	0.986	1.099	0.97	1.04	0.87	0.91
Zm00001d046553_P003	High	pep chromosome:B73_RefGen_v4:9:95755367:95762132:1 gene:Zm00001d046553 transcript:Zm00001d046553_T003 gene_biotype:protein_coding transcript_biotype:protein_coding description:Fructose-bisphosphate aldolase 7 cytosolic	42	23	382	22	663	71.3	7.9	1.031	1.091	0.937	0.97	1.089	0.876	0.904	0.861	1.083	1.172	1.052	0.914	1.037	0.958	0.982	0.818	1.069	0.956	1.103	1.127	0.891	1.111	0.931	0.983
Zm00001d016640_P002	High	pep chromosome:B73_RefGen_v4:5:170975264:170982527:-1 gene:Zm00001d016640 transcript:Zm00001d016640_T002 gene_biotype:protein_coding transcript_biotype:protein_coding description:TUDOR-SN protein 1	53	37	138	14	960	105.7	7.08	0.553	0.717	0.944	0.885	0.984	1.047	1.342	1.316	0.71	0.668	0.954	1.055	1.016	0.98	1.331	1.454	0.705	0.723	0.835	0.941	0.986	0.865	1.282	1.282
Zm00001d046971_P001	High	pep chromosome:B73_RefGen_v4:9:113591821:113595110:-1 gene:Zm00001d046971 transcript:Zm00001d046971_T001 gene_biotype:protein_coding transcript_biotype:protein_coding description:Filamentation temperature-sensitive H 2A isoform 1%3B Filamentation temperature-sensitive H 2A isoform 2%3B Filamentation temperature-sensitive H 2A isoform 3	56	18	273	2	460	49.2	6.58	1.258	1.171	1.276	1.244	1.02	0.934	0.988	0.969	1.05	1.093	1.268	1.256	0.914	0.904	0.88	0.884	1.077	1.161	1.143	1.209	0.89	0.957	0.956	0.88
Zm00001d043601_P003	High	pep chromosome:B73_RefGen_v4:3:204885528:204890476:-1 gene:Zm00001d043601 transcript:Zm00001d043601_T003 gene_biotype:protein_coding transcript_biotype:protein_coding gene_symbol:NADP-dependent malic enzyme6 description: NADP-dependent malic enzyme6	48	21	207	17	664	72.8	6.62	0.959	0.835	0.83	0.852	1.125	1.071	1.04	1.113	0.919	0.889	0.855	0.802	1.18	1.115	0.947	1.17	0.931	0.828	0.867	0.805	1.215	1.115	1.18	0.994
Zm00001d021310_P001	High	pep chromosome:B73_RefGen_v4:7:148461116:148465035:-1 gene:Zm00001d021310 transcript:Zm00001d021310_T001 gene_biotype:protein_coding transcript_biotype:protein_coding description:Triosephosphate isomerase	74	17	418	3	304	32.4	6.55	0.847	0.938	0.912	0.863	1.248	1.095	1.141	1.11	0.802	1.016	0.872	0.732	1.217	1.055	1.293	1.069	0.729	0.743	0.883	1.065	0.904	1.127	1.125	1.186
Zm00001d040721_P001	High	pep chromosome:B73_RefGen_v4:3:59860481:59869514:-1 gene:Zm00001d040721 transcript:Zm00001d040721_T001 gene_biotype:protein_coding transcript_biotype:protein_coding description:Dihydrolipoyl dehydrogenase 2 mitochondrial	72	22	185	6	409	43.3	6.48	0.841	0.795	0.905	0.803	1.214	1.188	1.237	1.276	0.719	0.713	0.772	0.815	1.145	1.093	1.14	1.143	0.679	0.71	0.77	0.68	1.117	1.014	1.139	1.129
Zm00001d002275_P032	High	pep chromosome:B73_RefGen_v4:2:9303517:9316367:1 gene:Zm00001d002275 transcript:Zm00001d002275_T032 gene_biotype:protein_coding transcript_biotype:protein_coding description:ABC transporter C family member 2	33	39	135	38	1629	183.2	7.12	0.708	0.674	0.733	0.632	1.198	1.106	1.255	1.133	0.652	0.729	0.759	0.67	1.174	1.213	1.201	1.274	0.629	0.736	0.774	0.739	1.231	1.202	1.264	1.223
Zm00001d023222_P022	High	pep chromosome:B73_RefGen_v4:10:706973:712863:-1 gene:Zm00001d023222 transcript:Zm00001d023222_T022 gene_biotype:protein_coding transcript_biotype:protein_coding description:Ubiquitin-activating enzyme E1 2	47	37	129	6	1051	116.8	5.34	0.844	0.803	0.818	0.827	1.064	0.982	1.06	1.044	0.873	0.873	0.739	0.903	1.062	1.059	1.003	1.042	0.796	0.873	0.825	0.784	1.088	1.042	1.117	1.131
Zm00001d044903_P026	High	pep chromosome:B73_RefGen_v4:9:6772911:6796538:-1 gene:Zm00001d044903 transcript:Zm00001d044903_T026 gene_biotype:protein_coding transcript_biotype:protein_coding description:Kinesin-like protein KCA2	35	40	132	40	1294	142.7	6.8	0.637	0.606	0.743	0.653	1.301	1.265	1.331	1.263	0.569	0.607	0.634	0.693	1.261	1.239	1.315	1.104	0.59	0.601	0.652	0.623	1.132	1.076	1.225	1.391
Zm00001d028562_P001	High	pep chromosome:B73_RefGen_v4:1:39215626:39217472:-1 gene:Zm00001d028562 transcript:Zm00001d028562_T001 gene_biotype:protein_coding transcript_biotype:protein_coding description:Fructose-1%2C6-bisphosphatase	46	19	291	19	413	44.5	5.22	1.391	1.209	1.341	1.085	0.852	0.859	0.871	0.925	1.302	1.232	1.144	1.159	0.81	0.995	0.857	0.855	1.163	1.337	1.309	1.147	0.792	0.894	0.803	0.944
Zm00001d050339_P001	High	pep chromosome:B73_RefGen_v4:4:82300133:82306026:1 gene:Zm00001d050339 transcript:Zm00001d050339_T001 gene_biotype:protein_coding transcript_biotype:protein_coding description:Betaine aldehyde dehydrogenase 2 mitochondrial	67	22	149	5	505	54.9	5.45	1.166	1.018	1.006	1.045	1.055	1.03	0.881	1.006	1.476	1.356	1.069	1.027	1.12	1.003	0.902	1.05	1.327	1.206	1.199	1.131	1.047	1.09	0.911	0.93
ZeamMp176	High	pep chromosome:B73_RefGen_v4:Mt:523288:524814:-1 gene:ZeamMp176 transcript:ZeamMp176 gene_biotype:protein_coding transcript_biotype:protein_coding gene_symbol:ATPA description:atp1-a2	54	26	390	22	508	55.1	6.1	0.913	0.8	0.889	0.759	1.223	1.195	1.051	1.067	0.825	0.806	0.907	0.793	1.188	1.193	1.056	1.105	0.754	0.877	0.809	0.767	1.217	1.181	1.045	1.131
Zm00001d044035_P001	High	pep chromosome:B73_RefGen_v4:3:217296337:217300142:-1 gene:Zm00001d044035 transcript:Zm00001d044035_T001 gene_biotype:protein_coding transcript_biotype:protein_coding description:Ketol-acid reductoisomerase chloroplastic	50	23	159	20	579	63.0	6.76	1.155	1.159	1.142	1.171	0.965	0.924	0.847	0.9	1.08	1.046	1.08	1.152	0.898	0.899	0.906	1.022	1.17	1.173	1.15	1.132	1.012	1.066	0.95	0.886
Zm00001d016166_P021	High	pep chromosome:B73_RefGen_v4:5:148208451:148215894:-1 gene:Zm00001d016166 transcript:Zm00001d016166_T021 gene_biotype:protein_coding transcript_biotype:protein_coding gene_symbol:phosphoenolpyruvate carboxylase2 description: phosphoenolpyruvate carboxylase2	78	28	523	1	435	49.2	7.18	0.913	0.958	0.877	0.849	0.974	1.025	1.06	1.144	0.681	0.887	0.915	0.805	0.968	0.995	1.072	0.974	0.858	0.836	1.05	0.972	0.861	0.936	0.972	1.238
Zm00001d037693_P003	High	pep chromosome:B73_RefGen_v4:6:134213323:134216929:1 gene:Zm00001d037693 transcript:Zm00001d037693_T003 gene_biotype:protein_coding transcript_biotype:protein_coding description:Malic enzyme	59	23	175	19	570	62.9	5.99	1.117	0.976	0.904	0.89	1.098	0.942	0.963	0.877	1.065	1.052	1.031	0.797	1.072	0.909	0.987	1.109	0.969	0.977	0.97	0.94	1.232	1.117	1.202	0.892
Zm00001d026472_P001	High	pep chromosome:B73_RefGen_v4:10:146562821:146566812:1 gene:Zm00001d026472 transcript:Zm00001d026472_T001 gene_biotype:protein_coding transcript_biotype:protein_coding description:D-3-phosphoglycerate dehydrogenase 3 chloroplastic	69	28	143	8	612	63.9	7.28	0.909	0.732	0.973	0.877	1.044	1.058	1.004	1.173	0.885	0.83	0.86	0.865	1.184	1.179	1.068	1.303	0.689	0.868	0.833	0.842	1.224	1.044	1.156	1.05
Zm00001d020771_P002	High	pep chromosome:B73_RefGen_v4:7:131824428:131829394:-1 gene:Zm00001d020771 transcript:Zm00001d020771_T002 gene_biotype:protein_coding transcript_biotype:protein_coding description:Glucose-6-phosphate isomerase	65	33	166	8	617	67.5	5.99	0.98	0.934	0.969	0.85	0.938	0.895	0.951	0.904	0.937	0.984	0.926	0.93	0.937	0.883	0.912	0.959	1.033	1.032	1.035	0.985	1.044	1.049	1.072	0.869
Zm00001d023379_P001	High	pep chromosome:B73_RefGen_v4:10:4293119:4298209:-1 gene:Zm00001d023379 transcript:Zm00001d023379_T001 gene_biotype:protein_coding transcript_biotype:protein_coding description: pyruvate kinase2	64	27	253	9	527	57.3	6.8	0.834	0.9	0.867	0.884	1.133	1.044	1.028	0.997	0.877	0.867	0.873	0.821	1.054	1.056	1.1	1.107	0.788	0.91	0.938	0.876	1.123	1.145	1.109	1.027
Zm00001d029457_P001	High	pep chromosome:B73_RefGen_v4:1:71670964:71675538:1 gene:Zm00001d029457 transcript:Zm00001d029457_T001 gene_biotype:protein_coding transcript_biotype:protein_coding gene_symbol:nucleoredoxin1 description: nucleoredoxin1	61	29	161	28	569	63.3	4.87	0.905	0.82	0.792	0.75	1.229	1.181	1.087	1.125	0.834	0.875	0.79	0.879	1.161	1.125	1.104	1.171	0.886	0.881	0.79	0.762	1.207	1.111	1.137	1.092
Zm00001d004564_P004	High	pep chromosome:B73_RefGen_v4:2:118175687:118182263:-1 gene:Zm00001d004564 transcript:Zm00001d004564_T004 gene_biotype:protein_coding transcript_biotype:protein_coding description:Aconitate hydratase 3 mitochondrial	40	34	171	3	1003	109.1	6.84	0.632	0.608	0.836	0.761	1.163	1.15	1.066	1.024	0.756	0.843	0.787	0.807	1.252	1.265	1.03	0.944	1.049	0.824	0.83	0.857	1.27	0.986	1.165	1.105
Zm00001d024754_P001	High	pep chromosome:B73_RefGen_v4:10:86460332:86461525:1 gene:Zm00001d024754 transcript:Zm00001d024754_T001 gene_biotype:protein_coding transcript_biotype:protein_coding description:S-adenosylmethionine synthase	83	22	162	11	397	43.0	5.91	0.749	0.762	0.816	0.68	1.178	1.324	1.21	1.163	0.849	0.812	0.833	0.789	1.144	1.114	1.085	1.238	0.725	0.816	0.785	0.817	1.266	1.025	1.197	1.04
Zm00001d046683_P002	High	pep chromosome:B73_RefGen_v4:9:102308488:102321689:1 gene:Zm00001d046683 transcript:Zm00001d046683_T002 gene_biotype:protein_coding transcript_biotype:protein_coding description:Stromal processing peptidase chloroplastic	34	33	113	18	1255	139.8	6.3	0.635	0.575	0.697	0.605	1.323	1.411	1.632	1.319	0.537	0.608	0.635	0.682	1.317	1.336	1.413	1.296	0.499	0.643	0.653	0.604	1.279	1.025	1.189	1.395
Zm00001d021620_P001	High	pep chromosome:B73_RefGen_v4:7:158179238:158180317:-1 gene:Zm00001d021620 transcript:Zm00001d021620_T001 gene_biotype:protein_coding transcript_biotype:protein_coding gene_symbol:ATP synthase chloroplast subunit2 description: ATP synthase chloroplast subunit2	72	22	474	15	359	39.8	8.19	1.118	1.262	1.196	1.099	0.976	0.932	0.91	0.912	1.157	1.243	1.173	1.001	0.941	1.017	0.94	0.847	1.108	1.218	1.192	1.216	0.852	0.947	0.852	0.979
Zm00001d046449_P004	High	pep chromosome:B73_RefGen_v4:9:90421944:90425005:1 gene:Zm00001d046449 transcript:Zm00001d046449_T004 gene_biotype:protein_coding transcript_biotype:protein_coding gene_symbol:elongation factor 1-alpha9 description: elongation factor 1-alpha9	54	23	343	1	447	49.3	9.11	0.571	0.707	0.859	0.771	1.128	1.213	1.224	1.293	0.723	0.778	0.796	0.905	1.124	1.159	1.194	1.198	0.66	0.679	0.726	0.766	1.196	1.036	1.152	1.187
Zm00001d002051_P001	High	pep chromosome:B73_RefGen_v4:2:5013826:5016702:-1 gene:Zm00001d002051 transcript:Zm00001d002051_T001 gene_biotype:protein_coding transcript_biotype:protein_coding description:D-3-phosphoglycerate dehydrogenase 3 chloroplastic	58	25	154	6	626	64.8	7.21	1.075	0.949	1.041	0.94	1.059	1.085	0.886	1.032	1.038	0.899	0.962	0.918	0.914	0.943	0.839	1.028	0.94	1.036	0.92	0.93	1.241	1.048	1.091	0.856
Zm00001d052494_P001	High	pep chromosome:B73_RefGen_v4:4:191353211:191358538:-1 gene:Zm00001d052494 transcript:Zm00001d052494_T001 gene_biotype:protein_coding transcript_biotype:protein_coding description:Pyruvate kinase	65	28	232	10	527	57.3	6.9	0.972	0.922	0.924	0.921	1.105	1.134	1.094	1.085	0.957	0.949	0.975	0.945	1.0	1.069	0.994	1.105	0.909	0.948	0.946	0.909	1.159	1.148	1.048	0.97
Zm00001d019062_P002	High	pep chromosome:B73_RefGen_v4:7:14880511:14886995:1 gene:Zm00001d019062 transcript:Zm00001d019062_T002 gene_biotype:protein_coding transcript_biotype:protein_coding description: membrane H(+)-ATPase3	42	24	179	3	700	77.6	8.13	0.973	0.795	1.03	0.64	1.161	1.191	1.339	1.059	0.874	0.961	0.839	0.743	1.16	1.109	1.335	1.213	0.691	1.003	0.873	0.896	1.352	1.177	1.504	1.278
Zm00001d008846_P001	High	pep chromosome:B73_RefGen_v4:8:22494318:22500453:1 gene:Zm00001d008846 transcript:Zm00001d008846_T001 gene_biotype:protein_coding transcript_biotype:protein_coding description:Glutaminyl-tRNA synthetase	59	37	130	12	796	90.0	6.67	0.813	0.819	0.934	0.879	1.155	1.203	1.089	1.069	0.767	0.832	0.888	0.899	1.139	1.112	1.106	1.01	0.801	0.836	1.046	0.839	1.104	0.985	1.048	1.145
Zm00001d048021_P001	High	pep chromosome:B73_RefGen_v4:9:148185906:148187354:-1 gene:Zm00001d048021 transcript:Zm00001d048021_T001 gene_biotype:protein_coding transcript_biotype:protein_coding gene_symbol:allene oxide synthase1 description: allene oxide synthase1	65	30	182	13	482	53.0	7.01	1.217	1.342	1.452	1.607	0.615	0.601	0.566	0.553	1.364	1.315	1.426	2.22	0.576	0.665	0.577	0.614	1.609	1.385	1.328	1.487	0.737	0.648	0.65	0.555
Zm00001d039040_P001	High	pep chromosome:B73_RefGen_v4:6:169030660:169031891:1 gene:Zm00001d039040 transcript:Zm00001d039040_T001 gene_biotype:protein_coding transcript_biotype:protein_coding gene_symbol:light harvesting complex mesophyll7 description:Light harvesting complex mesophyll7	91	16	416	4	266	28.1	5.26	1.239	1.57	1.245	1.389	0.88	0.793	0.867	0.785	1.302	1.479	1.205	1.315	0.915	1.015	0.782	0.682	1.433	1.457	1.086	1.798	0.783	0.85	0.797	0.721
Zm00001d032332_P001	High	pep chromosome:B73_RefGen_v4:1:222796870:222798578:1 gene:Zm00001d032332 transcript:Zm00001d032332_T001 gene_biotype:protein_coding transcript_biotype:protein_coding description:Quinone oxidoreductase-like protein At1g23740	69	22	190	22	386	39.8	8.35	1.567	1.344	1.135	1.13	0.819	0.779	0.831	0.788	1.406	1.285	1.265	0.98	0.802	0.833	0.843	0.74	1.218	1.419	1.376	1.278	0.793	0.863	0.778	0.904
Zm00001d009127_P001	High	pep chromosome:B73_RefGen_v4:8:38444417:38450459:1 gene:Zm00001d009127 transcript:Zm00001d009127_T001 gene_biotype:protein_coding transcript_biotype:protein_coding description:ATP-citrate synthase beta chain protein 2	62	28	129	4	608	65.9	7.65	0.979	1.04	1.092	1.107	1.095	0.984	1.039	1.002	1.036	0.885	1.052	1.097	0.939	1.01	0.931	0.983	0.913	0.938	0.845	0.846	1.104	1.055	1.071	0.993
Zm00001d037700_P013	High	pep chromosome:B73_RefGen_v4:6:134419896:134425451:1 gene:Zm00001d037700 transcript:Zm00001d037700_T013 gene_biotype:protein_coding transcript_biotype:protein_coding description:Heat shock protein 4	48	37	137	13	841	93.0	5.24	0.699	0.71	0.677	0.736	1.066	1.393	1.46	1.365	0.732	0.714	0.71	0.886	1.245	1.149	1.436	1.311	0.62	0.678	0.588	0.609	1.169	0.762	1.032	1.364
Zm00001d005558_P002	High	pep chromosome:B73_RefGen_v4:2:178429165:178436460:-1 gene:Zm00001d005558 transcript:Zm00001d005558_T002 gene_biotype:protein_coding transcript_biotype:protein_coding description:Putative leucyl-tRNA synthetase	42	37	125	2	1090	123.0	6.6	0.603	0.551	0.745	0.526	1.118	1.294	1.228	1.31	0.847	1.008	0.974	0.895	1.092	1.364	1.195	1.204	0.678	0.758	0.769	0.716	1.215	0.974	1.23	1.555
Zm00001d028586_P001	High	pep chromosome:B73_RefGen_v4:1:40092188:40097197:1 gene:Zm00001d028586 transcript:Zm00001d028586_T001 gene_biotype:protein_coding transcript_biotype:protein_coding description:Protein TOC75-3 chloroplastic	50	30	122	7	852	91.6	7.77	0.776	0.717	0.913	0.698	1.069	1.129	1.14	1.165	0.704	0.705	0.788	0.667	1.225	1.124	1.246	1.176	0.65	0.737	0.803	0.753	1.169	1.165	1.237	1.289
Zm00001d018034_P001	High	pep chromosome:B73_RefGen_v4:5:212543656:212546035:1 gene:Zm00001d018034 transcript:Zm00001d018034_T001 gene_biotype:protein_coding transcript_biotype:protein_coding gene_symbol:geranylgeranyl hydrogenase1 description: geranylgeranyl hydrogenase1	58	24	201	24	457	50.0	9.03	1.02	1.38	1.271	1.511	0.706	0.767	0.693	0.764	1.258	1.297	1.403	1.743	0.714	0.777	0.701	0.78	1.357	1.299	1.305	1.339	0.759	0.839	0.739	0.755
Zm00001d036904_P003	High	pep chromosome:B73_RefGen_v4:6:106006171:106009374:-1 gene:Zm00001d036904 transcript:Zm00001d036904_T003 gene_biotype:protein_coding transcript_biotype:protein_coding gene_symbol:elongation factor 1-alpha10 description: elongation factor 1-alpha10	56	24	298	2	447	49.3	9.06	0.692	0.663	0.907	0.819	1.144	1.225	1.159	1.298	0.742	0.742	0.872	0.858	1.171	1.255	1.162	1.237	0.691	0.74	0.783	0.754	1.344	1.107	1.264	1.291
Zm00001d040446_P001	High	pep chromosome:B73_RefGen_v4:3:43701925:43707461:-1 gene:Zm00001d040446 transcript:Zm00001d040446_T001 gene_biotype:protein_coding transcript_biotype:protein_coding description:Pyruvate kinase	59	26	154	25	509	55.0	7.15	0.757	0.748	0.85	0.742	1.206	1.186	1.148	1.157	0.736	0.75	0.814	0.723	1.159	1.122	1.165	1.169	0.655	0.776	0.796	0.782	1.217	1.142	1.211	1.136
Zm00001d039089_P001	High	pep chromosome:B73_RefGen_v4:6:169782693:169787359:-1 gene:Zm00001d039089 transcript:Zm00001d039089_T001 gene_biotype:protein_coding transcript_biotype:protein_coding gene_symbol:malate dehydrogenase2 description:Malate dehydrogenase	78	18	144	5	340	35.3	8.1	1.111	1.028	0.955	1.082	0.835	0.771	0.945	0.882	1.14	0.984	1.085	1.045	0.87	0.869	0.958	0.985	1.109	1.041	1.134	1.098	0.912	0.974	0.995	0.916
Zm00001d039865_P001	High	pep chromosome:B73_RefGen_v4:3:17163334:17167131:1 gene:Zm00001d039865 transcript:Zm00001d039865_T001 gene_biotype:protein_coding transcript_biotype:protein_coding gene_symbol:triose phosphate isomerase4 description: triose phosphate isomerase4	87	16	227	7	253	27.0	5.68	1.26	1.105	1.226	1.13	0.821	0.901	0.821	0.858	1.261	1.151	1.191	1.137	0.807	0.872	0.846	0.841	1.111	1.195	1.128	1.115	0.892	0.912	0.871	0.916
Zm00001d049407_P001	High	pep chromosome:B73_RefGen_v4:4:29595235:29597575:-1 gene:Zm00001d049407 transcript:Zm00001d049407_T001 gene_biotype:protein_coding transcript_biotype:protein_coding description:Polyphenol oxidase chloroplastic	56	24	194	23	645	70.9	7.3	1.256	1.743	1.337	1.643	0.622	0.696	0.613	0.675	1.522	1.543	1.53	1.531	0.672	0.754	0.623	0.641	1.466	1.357	1.057	1.37	0.516	0.657	0.586	0.553
Zm00001d046352_P001	High	pep chromosome:B73_RefGen_v4:9:82889286:82893077:-1 gene:Zm00001d046352 transcript:Zm00001d046352_T001 gene_biotype:protein_coding transcript_biotype:protein_coding description:Elongation factor 1-gamma 3	63	21	220	6	417	47.2	6.48	0.727	0.844	1.004	0.893	1.031	1.073	1.041	1.055	0.826	0.834	0.93	0.994	1.049	1.063	1.058	1.091	0.916	0.855	0.949	0.855	1.161	1.023	1.142	1.165
Zm00001d007824_P001	High	pep chromosome:B73_RefGen_v4:2:240327492:240329904:-1 gene:Zm00001d007824 transcript:Zm00001d007824_T001 gene_biotype:protein_coding transcript_biotype:protein_coding description:60S ribosomal protein L4-1	63	22	189	7	404	44.4	10.51	0.768	1.042	1.018	0.985	1.032	1.005	0.985	1.027	1.054	1.028	1.062	1.096	1.03	1.01	0.978	1.095	1.188	0.987	0.925	0.981	1.057	0.987	0.961	0.99
Zm00001d050150_P001	High	pep chromosome:B73_RefGen_v4:4:69407277:69429725:1 gene:Zm00001d050150 transcript:Zm00001d050150_T001 gene_biotype:protein_coding transcript_biotype:protein_coding description:Adenylate kinase 5 chloroplastic	63	32	243	24	569	63.0	8.75	0.857	0.89	0.934	0.849	1.011	0.997	1.206	1.161	0.883	0.915	0.942	0.819	1.006	1.155	1.215	1.055	0.809	0.915	0.972	0.948	0.998	1.01	1.096	1.144
Zm00001d004960_P002	High	pep chromosome:B73_RefGen_v4:2:150751651:150757700:-1 gene:Zm00001d004960 transcript:Zm00001d004960_T002 gene_biotype:protein_coding transcript_biotype:protein_coding description:2-isopropylmalate synthase 1 chloroplastic	50	29	117	7	826	88.5	9.01	0.847	0.848	0.967	0.944	0.986	1.057	0.94	1.032	0.941	0.879	0.984	1.243	1.124	1.175	1.203	1.198	0.837	0.901	0.963	0.865	1.141	1.15	1.097	1.102
Zm00001d006221_P001	High	pep chromosome:B73_RefGen_v4:2:202188330:202192176:-1 gene:Zm00001d006221 transcript:Zm00001d006221_T001 gene_biotype:protein_coding transcript_biotype:protein_coding gene_symbol:triose phosphate isomerase2 description: triose phosphate isomerase2	73	17	317	3	298	31.6	7.36	1.239	1.167	1.096	1.066	0.963	0.845	0.784	0.88	1.22	1.212	1.12	1.016	0.939	0.859	0.873	0.883	1.145	1.203	1.108	1.168	0.86	1.065	0.876	0.87
Zm00001d048422_P001	High	pep chromosome:B73_RefGen_v4:9:155990691:155992275:-1 gene:Zm00001d048422 transcript:Zm00001d048422_T001 gene_biotype:protein_coding transcript_biotype:protein_coding description:Photosynthetic NDH subunit of subcomplex B 2 chloroplastic	76	20	249	12	355	37.9	7.33	1.309	1.195	1.172	1.039	0.845	0.791	0.863	0.841	1.256	1.247	1.134	0.977	0.833	0.926	0.861	0.773	1.085	1.309	1.207	1.199	0.799	0.894	0.867	0.846
Zm00001d051129_P002	High	pep chromosome:B73_RefGen_v4:4:144987566:144994135:1 gene:Zm00001d051129 transcript:Zm00001d051129_T002 gene_biotype:protein_coding transcript_biotype:protein_coding description:Succinate--CoA ligase [ADP-forming] subunit beta mitochondrial	59	27	217	5	479	51.5	6.99	1.009	0.899	0.923	0.857	1.107	1.023	1.06	0.99	0.908	0.925	0.89	0.813	1.086	0.985	0.992	1.032	0.867	0.929	0.87	0.893	1.084	1.081	1.172	0.998
Zm00001d023741_P004	High	pep chromosome:B73_RefGen_v4:10:18388820:18406334:-1 gene:Zm00001d023741 transcript:Zm00001d023741_T004 gene_biotype:protein_coding transcript_biotype:protein_coding description:Alanine--tRNA ligase	45	35	143	35	1002	109.8	6.76	0.679	0.756	0.829	0.75	1.211	1.207	1.244	1.215	0.709	0.775	0.76	0.798	1.198	1.205	1.233	1.264	0.663	0.766	0.698	0.753	1.216	1.169	1.268	1.209
Zm00001d012881_P001	High	pep chromosome:B73_RefGen_v4:5:1566875:1569101:-1 gene:Zm00001d012881 transcript:Zm00001d012881_T001 gene_biotype:protein_coding transcript_biotype:protein_coding description:DPP6 N-terminal domain-like protein	60	24	145	24	689	73.9	6.19	0.959	1.01	0.862	1.008	1.046	0.923	0.894	0.835	1.083	0.933	1.014	0.937	1.088	0.818	0.96	0.973	1.17	0.967	1.007	0.952	1.103	1.12	1.151	0.876
Zm00001d050375_P002	High	pep chromosome:B73_RefGen_v4:4:84712648:84716234:-1 gene:Zm00001d050375 transcript:Zm00001d050375_T002 gene_biotype:protein_coding transcript_biotype:protein_coding description:14-3-3-like protein	73	19	338	1	256	28.8	4.84	0.968	0.966	0.97	1.045	1.319	1.35	1.124	1.485	0.954	0.781	0.8	1.124	1.301	1.208	1.252	1.141	0.878	0.789	0.827	0.827	0.975	1.03	0.876	1.057
Zm00001d018639_P002	High	pep chromosome:B73_RefGen_v4:7:1414460:1422894:-1 gene:Zm00001d018639 transcript:Zm00001d018639_T002 gene_biotype:protein_coding transcript_biotype:protein_coding description:Pentatricopeptide repeat-containing protein ELI1 chloroplastic	24	24	191	13	1405	153.4	8.88	0.865	0.876	1.076	0.835	1.038	1.178	1.113	1.112	0.801	0.862	0.924	0.877	1.083	1.096	1.101	1.065	0.657	0.907	0.984	0.887	1.061	0.963	1.084	1.309
Zm00001d027729_P001	High	pep chromosome:B73_RefGen_v4:1:12340668:12342288:-1 gene:Zm00001d027729 transcript:Zm00001d027729_T001 gene_biotype:protein_coding transcript_biotype:protein_coding description:Photosynthetic NDH subunit of subcomplex B 2 chloroplastic	77	19	205	11	354	37.6	7.37	1.397	1.184	1.31	1.099	0.737	0.773	0.803	0.832	1.219	1.209	1.202	0.965	0.703	0.934	0.796	0.702	1.13	1.502	1.361	1.395	0.698	0.792	0.736	0.813
Zm00001d048373_P002	High	pep chromosome:B73_RefGen_v4:9:155236317:155242285:-1 gene:Zm00001d048373 transcript:Zm00001d048373_T002 gene_biotype:protein_coding transcript_biotype:protein_coding gene_symbol:white cap1 description:Carotenoid 910(9'10')-cleavage dioxygenase 1	62	26	127	26	550	62.0	6.24	1.001	1.025	0.915	0.924	0.983	0.856	0.905	0.842	1.009	1.115	1.095	0.905	1.019	0.909	1.009	0.912	0.964	1.065	1.155	1.12	0.923	1.038	0.987	0.955
Zm00001d053196_P001	High	pep chromosome:B73_RefGen_v4:4:219324704:219347025:1 gene:Zm00001d053196 transcript:Zm00001d053196_T001 gene_biotype:protein_coding transcript_biotype:protein_coding description:Proline--tRNA ligase cytoplasmic	59	27	142	7	508	58.1	7.11	0.698	0.839	0.894	0.859	0.959	0.939	0.99	0.946	0.881	0.859	1.02	0.963	1.061	1.01	1.01	1.008	0.93	0.907	1.06	0.962	1.09	1.091	1.176	1.002
Zm00001d034074_P009	High	pep chromosome:B73_RefGen_v4:1:283220964:283230016:-1 gene:Zm00001d034074 transcript:Zm00001d034074_T009 gene_biotype:protein_coding transcript_biotype:protein_coding gene_symbol:starch phosphorylase1 description: starch phosphorylase1	49	34	106	34	984	109.6	5.55	0.78	0.71	0.899	0.749	1.046	1.343	1.264	1.515	0.594	0.691	0.802	0.812	0.933	1.061	1.322	1.175	0.584	0.842	0.793	0.752	1.238	0.938	1.011	1.243
Zm00001d053015_P001	High	pep chromosome:B73_RefGen_v4:4:209127785:209129931:-1 gene:Zm00001d053015 transcript:Zm00001d053015_T001 gene_biotype:protein_coding transcript_biotype:protein_coding description:Fructose-bisphosphate aldolase	61	21	558	12	394	42.4	6.58	1.801	1.476	1.534	1.365	0.615	0.651	0.632	0.609	1.46	1.482	1.326	1.377	0.582	0.798	0.643	0.623	1.38	1.791	1.692	1.6	0.589	0.661	0.601	0.66
Zm00001d040235_P005	High	pep chromosome:B73_RefGen_v4:3:33201233:33208919:-1 gene:Zm00001d040235 transcript:Zm00001d040235_T005 gene_biotype:protein_coding transcript_biotype:protein_coding description:Cysteine synthase mitochondrial	69	19	228	6	396	41.5	8.37	1.08	1.017	0.988	1.004	1.031	0.923	0.976	1.004	1.031	1.091	1.012	1.081	1.029	1.031	0.973	1.013	1.013	1.061	1.007	1.045	1.024	1.009	1.077	0.974
Zm00001d042840_P001	High	pep chromosome:B73_RefGen_v4:3:181638640:181643200:-1 gene:Zm00001d042840 transcript:Zm00001d042840_T001 gene_biotype:protein_coding transcript_biotype:protein_coding gene_symbol:sedoheptulose bisphosphatase1 description:Sedoheptulose-17-bisphosphatase chloroplastic	51	19	336	19	379	41.1	6.77	1.276	1.053	1.238	0.927	0.916	0.938	0.978	0.931	0.999	1.114	1.07	1.012	0.868	1.027	0.948	0.817	0.891	1.244	1.271	1.153	0.85	0.905	0.879	1.051
Zm00001d031349_P001	High	pep chromosome:B73_RefGen_v4:1:187058938:187060839:1 gene:Zm00001d031349 transcript:Zm00001d031349_T001 gene_biotype:protein_coding transcript_biotype:protein_coding description:Serine--glyoxylate aminotransferase	67	17	157	1	403	44.1	7.2	1.008	1.055	0.844	0.619	1.22	0.963	1.035	0.962	1.1	1.064	0.939	1.055	1.217	1.423	1.109	1.197	1.168	1.279	1.117	1.215	1.191	1.263	1.405	1.229
Zm00001d041719_P001	High	pep chromosome:B73_RefGen_v4:3:134955964:134966224:1 gene:Zm00001d041719 transcript:Zm00001d041719_T001 gene_biotype:protein_coding transcript_biotype:protein_coding description:Heat shock protein 90-6 mitochondrial	58	33	115	27	813	91.1	5.34	0.729	0.658	0.753	0.653	1.189	1.527	1.203	1.282	0.639	0.729	0.696	0.706	1.175	0.966	1.189	1.185	0.617	0.737	0.69	0.687	1.264	1.075	1.133	1.1
Zm00001d049234_P001	High	pep chromosome:B73_RefGen_v4:4:22022728:22027004:-1 gene:Zm00001d049234 transcript:Zm00001d049234_T001 gene_biotype:protein_coding transcript_biotype:protein_coding gene_symbol:glycine1 description: glycine1	52	20	145	17	526	57.4	8.56	1.022	0.941	0.964	1.173	0.959	1.013	0.969	0.968	1.084	0.895	1.012	1.275	0.899	0.964	0.837	1.006	1.062	0.936	0.929	0.864	0.918	0.749	0.872	0.848
Zm00001d018197_P001	High	pep chromosome:B73_RefGen_v4:5:216311489:216316556:1 gene:Zm00001d018197 transcript:Zm00001d018197_T001 gene_biotype:protein_coding transcript_biotype:protein_coding gene_symbol:pyrophosphate-energized proton pump1 description:Soluble inorganic pyrophosphatase 6 chloroplastic	64	23	587	23	288	31.7	6.07	1.41	1.329	1.141	1.186	0.904	0.838	0.814	0.851	1.314	1.297	1.119	1.134	0.881	0.857	0.909	0.827	1.215	1.304	1.29	1.275	0.873	1.008	0.934	0.888
Zm00001d041290_P002	High	pep chromosome:B73_RefGen_v4:3:110647125:110652889:1 gene:Zm00001d041290 transcript:Zm00001d041290_T002 gene_biotype:protein_coding transcript_biotype:protein_coding gene_symbol:methyl binding domain105 description: methyl binding domain105	73	20	131	17	494	50.3	4.56	0.932	1.212	0.984	1.231	0.992	0.894	0.811	0.878	1.212	1.04	1.131	1.204	1.042	0.98	0.946	0.972	1.452	1.123	1.048	1.066	1.045	0.949	0.967	0.963
Zm00001d034602_P001	High	pep chromosome:B73_RefGen_v4:1:297605177:297611407:-1 gene:Zm00001d034602 transcript:Zm00001d034602_T001 gene_biotype:protein_coding transcript_biotype:protein_coding gene_symbol:brown midrib2 description: brown midrib2	73	33	144	33	593	66.4	5.91	0.914	0.873	0.987	1.021	1.001	1.078	1.02	0.977	0.968	0.856	0.997	1.094	0.99	1.04	0.931	1.143	1.008	0.91	0.836	0.857	1.173	1.031	1.126	0.852
Zm00001d015975_P001	High	pep chromosome:B73_RefGen_v4:5:135870035:135872129:1 gene:Zm00001d015975 transcript:Zm00001d015975_T001 gene_biotype:protein_coding transcript_biotype:protein_coding description:Probable lactoylglutathione lyase chloroplastic	61	21	221	19	359	39.5	5.88	0.865	1.247	0.927	1.065	0.982	0.828	0.875	0.854	1.193	1.253	1.082	0.943	1.024	0.919	0.919	0.808	1.214	1.126	1.11	1.134	0.915	1.089	0.957	0.88
Zm00001d052289_P001	High	pep chromosome:B73_RefGen_v4:4:186090480:186095214:1 gene:Zm00001d052289 transcript:Zm00001d052289_T001 gene_biotype:protein_coding transcript_biotype:protein_coding gene_symbol:pyruvate dehydrogenase1 description: pyruvate dehydrogenase1	64	24	192	4	390	42.7	8.19	1.135	1.005	0.995	0.955	0.927	0.911	0.904	0.856	0.969	0.917	0.97	0.888	0.92	0.982	0.905	0.932	0.997	1.078	0.968	1.016	0.958	1.108	1.04	0.884
Zm00001d014349_P001	High	pep chromosome:B73_RefGen_v4:5:42157556:42158263:1 gene:Zm00001d014349 transcript:Zm00001d014349_T001 gene_biotype:protein_coding transcript_biotype:protein_coding description:NAD(P)H-quinone oxidoreductase subunit S chloroplastic	81	17	313	17	235	24.9	5.14	1.212	1.145	1.148	0.967	0.911	0.965	0.93	1.003	1.079	1.158	1.095	0.931	0.886	0.992	0.949	0.843	0.915	1.263	1.244	1.238	0.872	0.851	0.826	0.99
Zm00001d004346_P001	High	pep chromosome:B73_RefGen_v4:2:105323098:105324456:-1 gene:Zm00001d004346 transcript:Zm00001d004346_T001 gene_biotype:protein_coding transcript_biotype:protein_coding description:Natterin-4	64	25	402	21	374	42.0	7.01	0.854	0.929	0.946	1.013	0.762	0.772	1.102	1.417	1.012	0.764	0.719	1.048	0.667	1.053	1.027	1.612	0.965	0.804	1.036	0.611	0.765	1.252	1.199	1.842
Zm00001d033619_P001	High	pep chromosome:B73_RefGen_v4:1:269007651:269011276:1 gene:Zm00001d033619 transcript:Zm00001d033619_T001 gene_biotype:protein_coding transcript_biotype:protein_coding description:Adenylosuccinate synthetase%2C chloroplastic	60	23	158	21	489	53.1	7.15	1.183	1.054	0.97	0.949	1.017	0.939	0.974	1.011	0.972	1.085	0.949	0.827	1.012	1.148	1.026	0.933	0.874	1.024	1.014	0.99	0.969	1.025	1.018	0.96
Zm00001d053576_P001	High	pep chromosome:B73_RefGen_v4:4:235104770:235108555:-1 gene:Zm00001d053576 transcript:Zm00001d053576_T001 gene_biotype:protein_coding transcript_biotype:protein_coding description:Probable elongation factor 1-gamma 2	49	17	175	7	437	49.4	6.87	0.738	0.774	0.823	0.854	1.172	1.236	1.232	1.233	0.67	0.675	0.731	0.724	1.084	1.092	1.19	1.127	0.692	0.761	0.739	0.735	1.22	1.129	1.208	1.284
Zm00001d036340_P001	High	pep chromosome:B73_RefGen_v4:6:84776706:84778799:1 gene:Zm00001d036340 transcript:Zm00001d036340_T001 gene_biotype:protein_coding transcript_biotype:protein_coding gene_symbol:photosystem II1 description: photosystem II1	65	21	242	21	394	43.0	8.76	1.455	1.428	1.113	1.081	0.842	0.798	0.736	0.745	1.404	1.411	1.172	1.019	0.844	0.788	0.764	0.739	1.271	1.305	1.218	1.221	0.846	0.965	0.797	0.8
Zm00001d013751_P001	High	pep chromosome:B73_RefGen_v4:5:19237278:19239881:1 gene:Zm00001d013751 transcript:Zm00001d013751_T001 gene_biotype:protein_coding transcript_biotype:protein_coding description:UDP-arabinopyranose mutase 3	74	22	154	2	364	41.2	6.55	1.266	0.967	0.926	1.101	1.26	1.008	1.105	1.094	0.978	0.902	0.861	0.924	1.061	1.153	0.764	1.163	1.316	0.903	0.89	0.809	1.282	1.325	1.099	0.729
Zm00001d002258_P001	High	pep chromosome:B73_RefGen_v4:2:9081347:9084382:-1 gene:Zm00001d002258 transcript:Zm00001d002258_T001 gene_biotype:protein_coding transcript_biotype:protein_coding description:Aminomethyltransferase	64	21	155	21	409	44.0	8.16	0.778	0.721	0.97	0.715	1.06	1.17	1.236	1.263	0.714	0.755	0.859	0.763	1.04	1.093	1.228	1.103	0.591	0.797	0.827	0.814	1.083	1.062	1.244	1.317
Zm00001d047828_P001	High	pep chromosome:B73_RefGen_v4:9:142625874:142631787:-1 gene:Zm00001d047828 transcript:Zm00001d047828_T001 gene_biotype:protein_coding transcript_biotype:protein_coding description:Protein TOC75-3 chloroplastic	50	31	114	8	853	91.6	7.93	0.953	0.796	0.947	0.828	1.292	1.181	1.343	1.223	0.735	0.769	0.753	0.705	1.144	1.197	1.181	1.113	0.625	0.811	0.726	0.788	1.077	0.907	1.0	1.004
Zm00001d021788_P001	High	pep chromosome:B73_RefGen_v4:7:162999143:163002120:1 gene:Zm00001d021788 transcript:Zm00001d021788_T001 gene_biotype:protein_coding transcript_biotype:protein_coding description:Elongation factor 1-alpha	54	24	252	7	447	49.3	9.07	0.51	0.543	0.676	0.58	1.486	1.473	1.415	1.508	0.562	0.597	0.656	0.611	1.374	1.203	1.334	1.406	0.497	0.585	0.663	0.583	1.397	1.092	1.252	1.285
Zm00001d035034_P001	High	pep chromosome:B73_RefGen_v4:6:2462763:2465579:-1 gene:Zm00001d035034 transcript:Zm00001d035034_T001 gene_biotype:protein_coding transcript_biotype:protein_coding gene_symbol:adenylate kinase1 description: adenylate kinase1	72	20	633	17	286	31.5	8.63	1.315	1.292	1.186	1.182	0.885	0.817	0.848	0.856	1.203	1.405	1.204	1.093	0.902	0.872	0.886	0.822	1.112	1.193	1.329	1.387	0.803	0.976	0.874	0.896
Zm00001d034590_P002	High	pep chromosome:B73_RefGen_v4:1:297307679:297316251:-1 gene:Zm00001d034590 transcript:Zm00001d034590_T002 gene_biotype:protein_coding transcript_biotype:protein_coding description:Mitochondrial Rho GTPase 1	57	27	99	6	647	71.9	5.71	0.976	0.761	0.956	0.856	1.055	1.062	1.131	1.007	1.037	0.801	1.042	0.849	1.118	1.264	1.189	1.08	0.728	0.892	0.887	0.989	1.066	1.155	1.132	0.942
Zm00001d040257_P006	High	pep chromosome:B73_RefGen_v4:3:34256931:34263380:1 gene:Zm00001d040257 transcript:Zm00001d040257_T006 gene_biotype:protein_coding transcript_biotype:protein_coding description:T-complex protein 1 subunit beta	63	26	109	26	525	57.4	5.82	0.793	0.793	0.92	0.879	1.165	1.208	1.128	1.165	0.75	0.784	0.846	0.938	1.109	1.102	1.155	1.153	0.758	0.786	0.825	0.792	1.168	1.091	1.148	1.153
Zm00001d007319_P003	High	pep chromosome:B73_RefGen_v4:2:228322446:228327030:1 gene:Zm00001d007319 transcript:Zm00001d007319_T003 gene_biotype:protein_coding transcript_biotype:protein_coding description:Subtilisin-like serine endopeptidase family protein	49	23	108	17	758	80.1	7.58	1.538	1.37	0.927	0.982	1.017	0.986	0.728	0.753	1.402	1.252	0.906	0.94	0.961	1.11	0.765	0.809	1.579	1.438	0.939	0.876	1.01	1.006	0.783	0.798
Zm00001d041776_P001	High	pep chromosome:B73_RefGen_v4:3:137250657:137254412:-1 gene:Zm00001d041776 transcript:Zm00001d041776_T001 gene_biotype:protein_coding transcript_biotype:protein_coding gene_symbol:dhurrinase2 description: dhurrinase2	60	28	206	16	567	64.2	7.99	1.237	1.526	1.412	1.837	0.623	0.565	0.542	0.494	1.706	1.231	1.512	1.692	0.649	0.715	0.558	0.58	1.897	1.449	1.189	1.392	0.675	0.661	0.665	0.598
Zm00001d028282_P001	High	pep chromosome:B73_RefGen_v4:1:29125756:29127204:1 gene:Zm00001d028282 transcript:Zm00001d028282_T001 gene_biotype:protein_coding transcript_biotype:protein_coding gene_symbol:allene oxide synthesis2 description:Cytochrome P450 CYP74A19	62	31	177	14	482	53.0	7.83	1.141	1.403	1.255	1.634	0.547	0.596	0.528	0.602	1.404	1.144	1.233	2.271	0.609	0.927	0.558	0.616	1.581	1.214	1.187	1.335	0.837	0.715	0.579	0.57
Zm00001d015251_P001	High	pep chromosome:B73_RefGen_v4:5:81360857:81365974:1 gene:Zm00001d015251 transcript:Zm00001d015251_T001 gene_biotype:protein_coding transcript_biotype:protein_coding description:Eukaryotic initiation factor 4A-2	62	23	182	5	410	46.6	5.59	0.771	0.697	0.923	0.707	1.339	1.744	1.296	1.362	0.67	0.718	0.692	0.723	1.335	1.207	1.22	1.072	0.705	0.771	0.734	0.688	1.256	1.107	1.066	1.161
Zm00001d032950_P001	High	pep chromosome:B73_RefGen_v4:1:244489885:244492952:1 gene:Zm00001d032950 transcript:Zm00001d032950_T001 gene_biotype:protein_coding transcript_biotype:protein_coding description:GDP-mannose 35-epimerase	71	26	169	18	380	42.9	6.42	1.127	1.035	1.083	0.997	1.106	1.092	1.046	1.023	1.011	1.004	0.998	0.975	1.01	0.946	1.016	1.084	0.839	1.024	1.039	1.047	1.05	1.004	1.065	0.983
Zm00001d040603_P006	High	pep chromosome:B73_RefGen_v4:3:52758889:52777667:-1 gene:Zm00001d040603 transcript:Zm00001d040603_T006 gene_biotype:protein_coding transcript_biotype:protein_coding description:ATP-citrate synthase beta chain protein 2	60	28	124	4	627	68.2	8.12	0.871	0.875	0.984	0.922	0.915	0.886	0.877	0.9	1.003	1.056	1.055	1.07	1.109	1.044	1.049	1.074	0.848	0.87	0.759	0.865	1.011	1.012	0.947	0.885
Zm00001d015569_P001	High	pep chromosome:B73_RefGen_v4:5:98404993:98412468:-1 gene:Zm00001d015569 transcript:Zm00001d015569_T001 gene_biotype:protein_coding transcript_biotype:protein_coding description:Vacuolar H+-translocating inorganic pyrophosphatase	31	25	197	6	766	80.1	5.33	0.845	0.836	0.797	0.679	1.251	1.158	1.336	1.014	0.763	0.906	0.694	0.665	1.263	1.337	1.257	1.034	0.802	0.907	0.795	0.721	1.21	1.132	1.133	1.049
Zm00001d026675_P002	High	pep chromosome:B73_RefGen_v4:10:149745849:149749481:1 gene:Zm00001d026675 transcript:Zm00001d026675_T002 gene_biotype:protein_coding transcript_biotype:protein_coding description: isopropylmalate dehydrogenase3	65	19	148	6	409	43.5	5.55	1.097	1.076	0.976	1.108	0.917	0.807	0.872	0.911	1.108	0.973	1.108	1.095	0.899	0.898	0.923	0.89	1.174	1.117	1.169	0.996	0.848	0.956	0.945	0.935
Zm00001d015856_P005	High	pep chromosome:B73_RefGen_v4:5:126813460:126819243:1 gene:Zm00001d015856 transcript:Zm00001d015856_T005 gene_biotype:protein_coding transcript_biotype:protein_coding gene_symbol:citrate synthase1 description: citrate synthase1	63	21	120	1	472	52.4	7.87	0.778	0.743	0.924	0.763	1.314	1.341	1.191	1.196	0.751	0.76	0.776	0.693	1.178	1.15	1.075	1.236	0.71	0.858	0.789	0.764	1.325	1.256	1.217	1.149
Zm00001d016365_P002	High	pep chromosome:B73_RefGen_v4:5:159330634:159338014:-1 gene:Zm00001d016365 transcript:Zm00001d016365_T002 gene_biotype:protein_coding transcript_biotype:protein_coding gene_symbol:dihydrolipoamide S-acetyltransferase1 description: dihydrolipoamide S-acetyltransferase1	47	23	186	6	617	66.6	7.43	0.986	0.85	0.945	0.868	1.067	1.022	0.991	1.033	0.971	0.926	0.886	0.847	1.056	0.992	1.025	1.04	0.945	0.953	0.931	0.829	1.122	1.125	1.1	1.049
Zm00001d038625_P001	High	pep chromosome:B73_RefGen_v4:6:161162525:161167432:-1 gene:Zm00001d038625 transcript:Zm00001d038625_T001 gene_biotype:protein_coding transcript_biotype:protein_coding gene_symbol:sulfite reductase1 description: sulfite reductase1	57	28	124	28	635	69.9	8.69	1.21	1.11	1.159	1.03	0.853	0.983	0.846	0.996	1.258	1.212	1.151	1.077	0.852	0.836	0.83	0.993	1.08	1.317	1.217	1.316	0.975	1.039	0.926	0.891
Zm00001d014673_P001	High	pep chromosome:B73_RefGen_v4:5:58592104:58595583:-1 gene:Zm00001d014673 transcript:Zm00001d014673_T001 gene_biotype:protein_coding transcript_biotype:protein_coding gene_symbol:eucaryotic initiation factor4 description: eucaryotic initiation factor4	61	23	185	5	414	46.9	5.48	0.541	0.549	0.813	0.728	1.078	1.111	1.362	1.328	0.524	0.533	0.793	0.821	1.068	0.983	1.543	1.311	0.457	0.537	0.653	0.655	1.051	0.88	1.248	1.418
Zm00001d031136_P003	High	pep chromosome:B73_RefGen_v4:1:179010349:179015072:-1 gene:Zm00001d031136 transcript:Zm00001d031136_T003 gene_biotype:protein_coding transcript_biotype:protein_coding gene_symbol:cysteine synthase2 description: cysteine synthase2	83	19	196	19	325	34.1	5.81	1.173	1.134	1.092	1.204	0.938	0.961	0.865	0.996	1.092	1.061	1.103	1.09	0.9	0.83	0.846	0.956	1.118	0.984	1.1	0.908	0.987	1.036	0.962	0.883
Zm00001d029087_P002	High	pep chromosome:B73_RefGen_v4:1:57457546:57464810:-1 gene:Zm00001d029087 transcript:Zm00001d029087_T002 gene_biotype:protein_coding transcript_biotype:protein_coding description:Sucrose synthase 3	48	38	156	36	849	96.4	6.71	0.701	0.613	0.762	0.661	1.118	1.341	1.181	1.348	0.741	0.744	0.869	0.785	1.013	1.054	0.901	1.161	0.598	0.662	0.655	0.604	1.205	1.083	1.209	1.371
Zm00001d023792_P002	High	pep chromosome:B73_RefGen_v4:10:20844614:20890185:1 gene:Zm00001d023792 transcript:Zm00001d023792_T002 gene_biotype:protein_coding transcript_biotype:protein_coding description:Phosphoglucan water dikinase chloroplastic	44	38	113	11	1118	123.0	5.49	0.914	1.003	0.937	0.986	1.194	1.18	1.036	1.079	0.716	0.851	0.751	0.856	1.012	1.156	0.984	0.935	0.812	1.118	0.843	0.839	1.048	0.962	1.074	1.067
Zm00001d028474_P001	High	pep chromosome:B73_RefGen_v4:1:36140572:36147390:1 gene:Zm00001d028474 transcript:Zm00001d028474_T001 gene_biotype:protein_coding transcript_biotype:protein_coding description:Beta-galactosidase	47	25	132	1	852	91.9	6.11	0.978	0.922	0.8	1.07	1.087	0.616	0.965	0.55	0.817	0.741	0.953	0.869	1.121	0.667	0.732	0.71	1.121	0.817	0.811	0.844	1.063	0.971	0.994	0.717
Zm00001d017958_P001	High	pep chromosome:B73_RefGen_v4:5:210867625:210871192:-1 gene:Zm00001d017958 transcript:Zm00001d017958_T001 gene_biotype:protein_coding transcript_biotype:protein_coding gene_symbol:glutamine synthetase4 description:Glutamine synthetase root isozyme 3	66	14	183	3	356	39.3	5.48	0.956	0.926	0.983	0.947	1.049	0.94	0.935	0.97	0.99	1.042	0.943	0.921	1.0	1.063	0.987	1.11	1.045	0.976	1.021	0.922	1.19	1.134	1.139	1.021
Zm00001d002585_P006	High	pep chromosome:B73_RefGen_v4:2:16083702:16098502:-1 gene:Zm00001d002585 transcript:Zm00001d002585_T006 gene_biotype:protein_coding transcript_biotype:protein_coding description:Proline--tRNA ligase cytoplasmic	52	25	140	5	508	58.1	7.05	0.768	0.885	0.934	0.918	1.17	1.128	1.047	1.118	0.968	1.029	0.961	1.01	1.08	1.139	1.031	1.073	0.796	0.828	0.852	0.822	1.098	1.196	1.131	1.126
Zm00001d038792_P001	High	pep chromosome:B73_RefGen_v4:6:164389095:164395441:-1 gene:Zm00001d038792 transcript:Zm00001d038792_T001 gene_biotype:protein_coding transcript_biotype:protein_coding gene_symbol:hexokinase2 description: hexokinase2	70	25	110	13	507	54.7	6.61	1.129	0.929	0.816	0.835	1.022	1.017	0.97	0.974	0.91	0.85	0.832	0.829	1.065	1.102	0.98	1.072	1.03	1.041	0.949	0.903	1.092	1.121	0.999	0.935
Zm00001d033132_P001	High	pep chromosome:B73_RefGen_v4:1:251722257:251723494:-1 gene:Zm00001d033132 transcript:Zm00001d033132_T001 gene_biotype:protein_coding transcript_biotype:protein_coding description:photosystem II light harvesting complex gene 2.1	88	15	390	9	260	27.8	5.41	1.205	1.289	1.196	1.187	0.904	0.765	0.798	0.778	1.133	1.231	1.212	1.098	0.918	0.937	0.843	0.763	1.301	1.242	1.039	1.512	0.844	1.005	0.895	0.795
Zm00001d029084_P001	High	pep chromosome:B73_RefGen_v4:1:57446546:57452595:1 gene:Zm00001d029084 transcript:Zm00001d029084_T001 gene_biotype:protein_coding transcript_biotype:protein_coding description:Fumarate hydratase 1 mitochondrial	60	19	120	19	498	53.6	7.42	0.811	0.732	0.776	0.73	1.14	1.101	1.145	1.087	0.793	0.755	0.806	0.802	1.075	1.034	1.121	1.182	0.767	0.761	0.769	0.722	1.122	1.111	1.178	1.044
Zm00001d040697_P001	High	pep chromosome:B73_RefGen_v4:3:58920202:58921386:-1 gene:Zm00001d040697 transcript:Zm00001d040697_T001 gene_biotype:protein_coding transcript_biotype:protein_coding description:S-adenosylmethionine synthase 1	70	19	148	3	394	42.7	5.94	0.542	0.515	0.498	0.547	1.123	1.46	1.362	1.132	0.648	0.502	0.592	0.697	1.275	1.013	1.219	1.927	0.562	0.548	0.472	0.461	1.621	0.834	1.553	0.822
Zm00001d033790_P003	High	pep chromosome:B73_RefGen_v4:1:273754745:273757111:1 gene:Zm00001d033790 transcript:Zm00001d033790_T003 gene_biotype:protein_coding transcript_biotype:protein_coding description:Actin-1	63	17	234	4	377	41.8	5.49	0.642	0.693	0.848	0.732	1.207	1.138	1.307	1.196	0.62	0.831	0.685	1.248	1.19	1.06	1.262	0.978	0.735	0.653	0.713	0.815	0.998	0.925	1.117	1.164
Zm00001d051804_P001	High	pep chromosome:B73_RefGen_v4:4:170036696:170039992:-1 gene:Zm00001d051804 transcript:Zm00001d051804_T001 gene_biotype:protein_coding transcript_biotype:protein_coding gene_symbol:glutamine synthetase5 description:Glutamine synthetase root isozyme 4	66	15	182	3	356	39.2	5.48	0.987	0.815	0.981	0.872	1.117	0.92	1.047	1.061	1.037	1.061	1.059	0.981	0.98	1.036	1.044	1.052	1.002	0.949	0.999	1.054	1.104	1.22	1.173	1.149
Zm00001d014792_P003	High	pep chromosome:B73_RefGen_v4:5:63348326:63353480:-1 gene:Zm00001d014792 transcript:Zm00001d014792_T003 gene_biotype:protein_coding transcript_biotype:protein_coding description: shepherd-like1	46	37	112	6	808	92.8	5.0	0.556	0.521	0.718	0.731	0.476	0.97	1.572	1.129	0.537	0.522	0.582	0.864	1.306	0.819	1.687	1.833	0.658	0.499	0.533	0.503	1.63	0.493	0.852	1.48
Zm00001d051746_P001	High	pep chromosome:B73_RefGen_v4:4:168639313:168641361:-1 gene:Zm00001d051746 transcript:Zm00001d051746_T001 gene_biotype:protein_coding transcript_biotype:protein_coding description:Calcium sensing receptor chloroplastic	55	20	204	20	395	40.0	9.64	1.052	1.541	1.342	1.572	0.739	0.654	0.642	0.621	1.315	1.396	1.443	1.601	0.764	0.722	0.703	0.595	1.423	1.244	1.453	1.516	0.669	0.775	0.677	0.635
Zm00001d036401_P001	High	pep chromosome:B73_RefGen_v4:6:86902776:86908235:1 gene:Zm00001d036401 transcript:Zm00001d036401_T001 gene_biotype:protein_coding transcript_biotype:protein_coding description:Endoplasmin homolog	42	36	111	5	804	92.5	5.03	0.414	0.433	0.335	0.584	0.615	2.142	1.724	1.28	0.473	0.442	0.449	0.627	1.4	0.672	1.616	1.711	0.656	0.455	0.486	0.339	1.717	0.59	0.829	1.422
Zm00001d028180_P002	High	pep chromosome:B73_RefGen_v4:1:25632580:25636718:1 gene:Zm00001d028180 transcript:Zm00001d028180_T002 gene_biotype:protein_coding transcript_biotype:protein_coding gene_symbol:low phytic acid1 description: low phytic acid1	52	22	143	5	520	57.4	5.68	0.959	1.144	1.47	1.275	0.696	0.797	0.717	0.809	1.656	1.222	1.319	1.319	0.654	0.794	0.675	0.723	1.614	1.237	1.249	1.314	0.707	0.851	0.8	0.849
Zm00001d018362_P002	High	pep chromosome:B73_RefGen_v4:5:219168490:219178653:-1 gene:Zm00001d018362 transcript:Zm00001d018362_T002 gene_biotype:protein_coding transcript_biotype:protein_coding description:Protein TSS	24	35	114	28	1768	191.3	6.13	0.937	0.934	1.005	0.975	0.925	0.987	1.124	1.013	0.854	1.032	0.986	1.231	0.943	0.922	1.016	0.909	0.848	1.001	0.905	0.911	0.814	0.772	0.845	1.05
Zm00001d051740_P005	High	pep chromosome:B73_RefGen_v4:4:168581650:168605013:-1 gene:Zm00001d051740 transcript:Zm00001d051740_T005 gene_biotype:protein_coding transcript_biotype:protein_coding description:Serine protease SPPA chloroplastic	41	21	103	21	678	74.6	8.84	0.901	1.012	0.944	0.943	1.081	0.972	1.001	0.916	0.904	1.015	1.008	0.848	1.058	0.925	0.981	0.927	0.859	0.948	0.925	1.022	1.061	1.092	1.011	0.971
Zm00001d051306_P002	High	pep chromosome:B73_RefGen_v4:4:152560547:152566654:1 gene:Zm00001d051306 transcript:Zm00001d051306_T002 gene_biotype:protein_coding transcript_biotype:protein_coding description:Hsp70-Hsp90 organizing protein 3	63	34	144	16	581	65.3	6.33	0.744	0.775	0.843	0.797	1.216	1.227	1.217	1.202	0.83	0.76	0.782	0.884	1.164	1.167	1.131	1.25	0.824	0.786	0.713	0.731	1.154	1.179	1.185	1.13
Zm00001d002880_P001	High	pep chromosome:B73_RefGen_v4:2:25546609:25550239:1 gene:Zm00001d002880 transcript:Zm00001d002880_T001 gene_biotype:protein_coding transcript_biotype:protein_coding gene_symbol:isopropylmalate dehydrogenase2 description: isopropylmalate dehydrogenase2	65	17	145	4	407	43.0	5.83	1.383	1.359	1.218	1.309	0.819	0.749	0.76	0.796	1.247	1.253	1.207	1.195	0.745	0.73	0.767	0.736	1.119	1.232	1.184	1.178	0.85	0.901	0.924	0.817
Zm00001d016358_P006	High	pep chromosome:B73_RefGen_v4:5:159037990:159041603:-1 gene:Zm00001d016358 transcript:Zm00001d016358_T006 gene_biotype:protein_coding transcript_biotype:protein_coding description:Probable elongation factor 1-gamma 2	51	17	168	6	424	48.1	6.71	0.809	0.752	0.944	0.868	1.11	1.157	1.07	1.132	0.782	0.754	0.859	0.937	1.108	1.197	1.169	1.152	0.902	0.785	0.862	0.802	1.072	0.987	1.027	1.037
Zm00001d006036_P001	High	pep chromosome:B73_RefGen_v4:2:195892796:195896275:-1 gene:Zm00001d006036 transcript:Zm00001d006036_T001 gene_biotype:protein_coding transcript_biotype:protein_coding description:Heat shock 70 kDa protein 9 mitochondrial	47	31	166	24	681	72.7	5.77	1.185	1.056	1.008	0.907	1.011	1.158	0.931	0.996	1.129	1.15	1.012	0.952	1.005	0.885	0.988	1.096	0.954	1.151	0.972	1.048	1.108	1.111	1.061	0.887
Zm00001d028692_P003	High	pep chromosome:B73_RefGen_v4:1:43328452:43334856:-1 gene:Zm00001d028692 transcript:Zm00001d028692_T003 gene_biotype:protein_coding transcript_biotype:protein_coding gene_symbol:pco124824 description:Glutathione S-transferase L2 chloroplastic	43	23	158	16	548	61.3	7.37	1.093	0.83	0.8	0.749	1.256	1.095	1.01	1.047	0.954	0.874	0.925	0.695	1.142	0.936	0.976	1.06	0.957	0.967	0.908	0.905	1.32	1.327	1.124	1.058
Zm00001d048201_P002	High	pep chromosome:B73_RefGen_v4:9:152369266:152374321:1 gene:Zm00001d048201 transcript:Zm00001d048201_T002 gene_biotype:protein_coding transcript_biotype:protein_coding description:Inositol-3-phosphate synthase isozyme 1	55	24	141	5	520	57.2	5.9	1.486	1.457	1.56	1.315	0.531	0.536	0.488	0.596	1.994	1.701	1.623	1.669	0.665	0.69	0.578	0.612	1.561	1.622	1.443	1.801	0.486	0.693	0.464	0.52
Zm00001d011087_P001	High	pep chromosome:B73_RefGen_v4:8:138475456:138478174:1 gene:Zm00001d011087 transcript:Zm00001d011087_T001 gene_biotype:protein_coding transcript_biotype:protein_coding description:Actin-7	50	16	243	4	454	50.2	6.34	0.622	0.648	0.88	0.779	1.254	1.292	1.191	1.282	0.62	0.724	0.765	1.005	1.261	1.311	1.313	1.229	0.629	0.601	0.736	0.751	1.203	1.104	1.264	1.227
Zm00001d020669_P001	High	pep chromosome:B73_RefGen_v4:7:127426894:127431481:1 gene:Zm00001d020669 transcript:Zm00001d020669_T001 gene_biotype:protein_coding transcript_biotype:protein_coding description:Formate tetrahyrofolate ligase	48	28	109	28	733	78.4	8.34	0.615	0.614	0.774	0.662	1.145	1.464	1.552	1.468	0.517	0.613	0.647	0.693	1.343	1.272	1.597	1.393	0.479	0.616	0.625	0.601	1.139	0.834	1.15	1.409
Zm00001d025747_P003	High	pep chromosome:B73_RefGen_v4:10:128273093:128275437:-1 gene:Zm00001d025747 transcript:Zm00001d025747_T003 gene_biotype:protein_coding transcript_biotype:protein_coding description:Phosphoglycolate phosphatase 1A chloroplastic	63	17	130	17	366	39.3	5.64	1.324	1.255	1.176	1.256	0.767	0.753	0.838	0.817	1.418	1.259	1.208	1.179	0.756	0.805	0.845	0.814	1.255	1.305	1.335	1.222	0.733	0.805	0.878	0.862
Zm00001d013937_P001	High	pep chromosome:B73_RefGen_v4:5:25431430:25434346:-1 gene:Zm00001d013937 transcript:Zm00001d013937_T001 gene_biotype:protein_coding transcript_biotype:protein_coding gene_symbol:GRMZM2G073351 description:Protochlorophyllide reductase C chloroplastic	75	25	137	5	396	42.3	8.98	0.964	1.162	1.127	1.338	0.651	0.686	0.632	0.724	1.17	1.221	1.309	1.875	0.722	0.895	0.7	0.791	1.081	1.167	1.194	1.354	0.553	0.75	0.548	0.641
Zm00001d050810_P001	High	pep chromosome:B73_RefGen_v4:4:124187282:124193089:1 gene:Zm00001d050810 transcript:Zm00001d050810_T001 gene_biotype:protein_coding transcript_biotype:protein_coding description:2-hydroxy-3-oxopropionate reductase	69	13	87	13	295	30.6	7.83	1.057	0.953	1.024	0.865	1.101	1.029	1.049	1.065	0.992	1.012	1.013	0.85	1.077	1.068	1.054	1.05	0.911	0.952	1.018	0.932	1.04	1.096	1.046	1.072
Zm00001d007905_P015	High	pep chromosome:B73_RefGen_v4:2:242175754:242196119:-1 gene:Zm00001d007905 transcript:Zm00001d007905_T015 gene_biotype:protein_coding transcript_biotype:protein_coding description:Valine--tRNA ligase chloroplastic/mitochondrial 2	41	38	114	38	966	109.9	6.57	0.783	0.823	0.964	0.912	1.104	1.054	1.096	1.124	0.705	0.841	0.897	1.013	1.05	1.128	1.107	1.072	0.692	0.883	0.966	0.938	1.007	1.068	1.08	1.191
Zm00001d014030_P001	High	pep chromosome:B73_RefGen_v4:5:29404683:29410087:-1 gene:Zm00001d014030 transcript:Zm00001d014030_T001 gene_biotype:protein_coding transcript_biotype:protein_coding description:Malate dehydrogenase cytoplasmic 1	85	17	218	5	312	33.2	7.43	1.083	1.024	0.926	0.976	1.075	0.912	0.899	0.968	1.025	1.01	1.013	0.952	1.024	1.01	0.934	0.99	1.06	0.955	0.972	0.975	1.11	1.08	1.065	0.986
Zm00001d017258_P003	High	pep chromosome:B73_RefGen_v4:5:190746491:190759324:1 gene:Zm00001d017258 transcript:Zm00001d017258_T003 gene_biotype:protein_coding transcript_biotype:protein_coding description:Succinate--CoA ligase [ADP-forming] subunit beta mitochondrial	62	26	182	4	422	45.2	6.46	1.036	0.904	0.892	0.898	1.012	0.921	0.926	0.886	0.973	0.838	0.941	0.902	1.068	0.994	0.947	0.944	0.995	0.98	0.929	0.963	1.191	1.118	1.125	0.939
Zm00001d051161_P003	High	pep chromosome:B73_RefGen_v4:4:146706971:146710589:-1 gene:Zm00001d051161 transcript:Zm00001d051161_T003 gene_biotype:protein_coding transcript_biotype:protein_coding gene_symbol:phenylalanine ammonia lyase3 description: phenylalanine ammonia lyase3	53	29	119	5	703	75.5	6.33	1.315	1.542	0.996	1.704	0.608	0.671	0.488	0.44	2.076	1.149	1.437	2.396	0.587	0.591	0.471	0.666	2.014	1.656	1.006	1.191	0.849	0.782	0.835	0.666
Zm00001d031071_P001	High	pep chromosome:B73_RefGen_v4:1:175969709:175971563:-1 gene:Zm00001d031071 transcript:Zm00001d031071_T001 gene_biotype:protein_coding transcript_biotype:protein_coding gene_symbol:albino or pale green mutant1 description: albino or pale green mutant1	56	16	174	16	350	38.9	9.5	1.14	1.047	1.048	1.085	0.892	0.792	0.846	0.852	1.004	1.335	1.031	0.965	0.875	0.91	0.86	0.855	0.923	1.023	1.088	1.028	0.91	1.003	0.899	0.956
Zm00001d038084_P001	High	pep chromosome:B73_RefGen_v4:6:147215793:147221548:1 gene:Zm00001d038084 transcript:Zm00001d038084_T001 gene_biotype:protein_coding transcript_biotype:protein_coding description:50S ribosomal protein L1 chloroplastic	47	17	293	16	345	37.2	8.66	0.961	1.401	1.194	1.357	0.784	0.748	0.775	0.763	1.42	1.344	1.228	1.329	0.775	0.768	0.777	0.747	1.468	1.28	1.193	1.42	0.764	0.807	0.774	0.789
Zm00001d022152_P001	High	pep chromosome:B73_RefGen_v4:7:171321714:171327952:-1 gene:Zm00001d022152 transcript:Zm00001d022152_T001 gene_biotype:protein_coding transcript_biotype:protein_coding gene_symbol:alanine aminotransferase9 description: alanine aminotransferase9	61	25	141	21	541	58.7	6.33	0.769	0.696	0.758	0.663	1.151	1.188	1.201	1.189	0.778	0.798	0.816	0.834	1.15	1.046	1.139	1.206	0.691	0.727	0.772	0.708	1.271	1.179	1.278	1.133
Zm00001d008379_P001	High	pep chromosome:B73_RefGen_v4:8:6803766:6807142:1 gene:Zm00001d008379 transcript:Zm00001d008379_T001 gene_biotype:protein_coding transcript_biotype:protein_coding gene_symbol:cysteine synthase1 description: cysteine synthase1	62	17	200	4	398	41.6	7.39	0.963	0.98	0.981	1.007	1.028	0.971	1.054	1.042	1.021	0.982	1.004	1.053	1.077	1.233	1.076	1.21	1.086	1.022	1.047	0.95	1.111	1.223	1.269	1.173
Zm00001d043511_P001	High	pep chromosome:B73_RefGen_v4:3:202355009:202361480:1 gene:Zm00001d043511 transcript:Zm00001d043511_T001 gene_biotype:protein_coding transcript_biotype:protein_coding gene_symbol:hexokinase5 description: hexokinase5	62	23	148	20	506	55.0	6.34	1.09	0.922	0.995	0.914	0.959	0.968	1.041	1.073	0.992	0.933	0.977	0.897	0.942	1.057	1.001	0.996	0.969	1.031	1.01	0.909	0.95	0.998	0.98	1.067
Zm00001d009146_P002	High	pep chromosome:B73_RefGen_v4:8:39524418:39526647:1 gene:Zm00001d009146 transcript:Zm00001d009146_T002 gene_biotype:protein_coding transcript_biotype:protein_coding description:S-adenosylmethionine synthase	61	19	146	3	427	46.2	6.04	0.755	0.689	0.765	0.813	1.01	1.406	1.468	1.161	0.772	0.579	0.707	0.866	0.893	1.011	0.973	1.715	0.871	0.702	0.62	0.712	1.34	0.768	1.368	0.708
Zm00001d017139_P001	High	pep chromosome:B73_RefGen_v4:5:186706299:186712380:-1 gene:Zm00001d017139 transcript:Zm00001d017139_T001 gene_biotype:protein_coding transcript_biotype:protein_coding gene_symbol:hydroxymethylbutenyl diphosphate synthase1 description: hydroxymethylbutenyl diphosphate synthase1	49	30	118	30	746	82.2	5.97	0.688	0.697	0.771	0.711	1.167	1.37	1.365	1.218	0.604	0.69	0.709	0.798	1.158	1.145	1.248	1.193	0.599	0.736	0.738	0.763	1.117	1.005	1.099	1.158
Zm00001d039079_P002	High	pep chromosome:B73_RefGen_v4:6:169685197:169688921:1 gene:Zm00001d039079 transcript:Zm00001d039079_T002 gene_biotype:protein_coding transcript_biotype:protein_coding gene_symbol:isocitrate dehydrogenase2 description: isocitrate dehydrogenase2	61	26	168	14	415	46.2	6.7	1.299	1.236	1.148	1.218	0.963	0.963	0.85	0.924	1.221	1.039	1.199	1.21	0.858	0.813	0.887	1.036	1.328	1.135	1.196	1.077	0.997	0.987	1.07	0.908
Zm00001d034241_P001	High	pep chromosome:B73_RefGen_v4:1:287663868:287667586:-1 gene:Zm00001d034241 transcript:Zm00001d034241_T001 gene_biotype:protein_coding transcript_biotype:protein_coding description:Malate dehydrogenase	70	18	124	14	358	37.4	7.72	1.245	1.19	1.137	1.057	0.96	0.914	0.914	0.919	1.207	1.13	1.082	0.969	0.932	0.993	0.901	0.946	1.08	1.24	1.15	1.141	0.931	0.986	0.954	0.905
Zm00001d053580_P003	High	pep chromosome:B73_RefGen_v4:4:235226022:235235156:-1 gene:Zm00001d053580 transcript:Zm00001d053580_T003 gene_biotype:protein_coding transcript_biotype:protein_coding description:Dihydrolipoyllysine-residue acetyltransferase component 2 of pyruvate dehydrogenase complex mitochondrial	53	26	174	9	539	58.4	8.06	1.08	0.935	1.042	0.996	1.004	0.998	0.947	0.969	1.121	1.033	1.071	0.988	1.038	0.998	1.02	1.055	1.113	1.009	0.977	0.941	1.064	1.123	1.039	1.027
Zm00001d018758_P002	High	pep chromosome:B73_RefGen_v4:7:4402600:4407412:1 gene:Zm00001d018758 transcript:Zm00001d018758_T002 gene_biotype:protein_coding transcript_biotype:protein_coding gene_symbol:succinate dehydrogenase1 description: succinate dehydrogenase1	63	25	130	4	619	67.9	6.46	0.615	0.828	0.801	0.853	0.996	1.024	1.0	1.008	1.271	1.097	1.106	1.08	1.17	1.364	1.19	1.266	0.868	1.199	0.997	0.761	1.74	1.31	1.691	1.001
Zm00001d033174_P001	High	pep chromosome:B73_RefGen_v4:1:252797116:252799804:-1 gene:Zm00001d033174 transcript:Zm00001d033174_T001 gene_biotype:protein_coding transcript_biotype:protein_coding gene_symbol:Golgi associated protein homolog description: Golgi associated protein homolog	68	21	151	1	364	41.2	6.13	0.969	0.81	0.863	0.919	1.02	1.182	1.146	1.117	0.963	0.979	0.905	1.076	1.057	1.139	0.945	1.278	1.257	0.926	0.896	0.745	1.28	1.217	1.291	0.91
Zm00001d044339_P002	High	pep chromosome:B73_RefGen_v4:3:225456709:225460644:1 gene:Zm00001d044339 transcript:Zm00001d044339_T002 gene_biotype:protein_coding transcript_biotype:protein_coding gene_symbol:aldehyde dehydrogenase3 description: aldehyde dehydrogenase3	68	27	107	24	502	54.0	6.39	1.096	1.064	1.07	1.047	0.909	0.881	0.893	0.889	1.134	1.131	1.191	1.168	0.849	0.672	0.778	0.945	1.133	1.086	1.096	1.184	1.007	1.022	0.988	0.898
Zm00001d000260_P001	High	pep contig:B73_RefGen_v4:B73V4_ctg134:5196:6257:1 gene:Zm00001d000260 transcript:Zm00001d000260_T001 gene_biotype:protein_coding transcript_biotype:protein_coding description:Photosystem II D2 protein	31	13	626	13	353	39.5	5.55	1.437	1.512	1.216	1.273	0.732	0.636	0.662	0.669	1.28	1.401	1.219	1.112	0.736	0.789	0.648	0.677	1.402	1.389	1.342	1.536	0.711	0.886	0.724	0.672
Zm00001d011069_P001	High	pep chromosome:B73_RefGen_v4:8:138012317:138019459:-1 gene:Zm00001d011069 transcript:Zm00001d011069_T001 gene_biotype:protein_coding transcript_biotype:protein_coding description:NAD(P)-binding Rossmann-fold superfamily protein	69	18	220	16	298	31.8	9.04	0.863	1.117	0.932	1.049	1.043	0.927	0.934	0.932	1.153	1.157	1.03	0.98	1.091	0.983	1.058	0.972	1.112	1.023	1.021	1.054	1.004	1.125	1.087	0.981
Zm00001d041777_P001	High	pep chromosome:B73_RefGen_v4:3:137266061:137269605:1 gene:Zm00001d041777 transcript:Zm00001d041777_T001 gene_biotype:protein_coding transcript_biotype:protein_coding description:Beta-glucosidase 17	64	30	172	18	570	64.4	8.53	1.209	1.527	1.485	1.906	0.517	0.513	0.479	0.453	1.829	1.298	1.655	1.872	0.594	0.665	0.473	0.486	2.039	1.583	1.299	1.529	0.57	0.59	0.53	0.562
Zm00001d013019_P002	High	pep chromosome:B73_RefGen_v4:5:3281413:3292711:1 gene:Zm00001d013019 transcript:Zm00001d013019_T002 gene_biotype:protein_coding transcript_biotype:protein_coding description:Mitochondrial Rho GTPase	52	25	98	4	647	71.8	5.62	0.838	0.933	0.923	0.909	1.058	1.022	1.217	1.07	0.817	0.744	0.803	0.827	1.046	0.992	0.846	1.069	0.818	0.911	0.862	0.895	1.214	1.243	1.161	1.178
Zm00001d018870_P001	High	pep chromosome:B73_RefGen_v4:7:7864146:7869448:1 gene:Zm00001d018870 transcript:Zm00001d018870_T001 gene_biotype:protein_coding transcript_biotype:protein_coding description:Proline--tRNA ligase chloroplastic/mitochondrial	67	25	116	25	537	59.7	7.36	0.845	0.944	0.929	0.959	1.074	1.12	1.024	1.091	0.898	0.916	0.939	0.969	1.067	1.064	1.068	1.014	0.759	0.85	0.906	0.884	1.022	1.034	1.01	1.015
Zm00001d009640_P001	High	pep chromosome:B73_RefGen_v4:8:74045695:74049719:-1 gene:Zm00001d009640 transcript:Zm00001d009640_T001 gene_biotype:protein_coding transcript_biotype:protein_coding description:Malate dehydrogenase 2 mitochondrial	63	17	123	5	368	38.6	8.05	1.344	1.127	0.903	1.098	0.973	0.926	0.818	0.807	1.224	1.091	0.981	1.062	0.879	0.87	0.798	0.889	1.346	1.221	1.209	0.991	1.001	1.098	0.921	0.887
Zm00001d052595_P001	High	pep chromosome:B73_RefGen_v4:4:194257728:194258862:-1 gene:Zm00001d052595 transcript:Zm00001d052595_T001 gene_biotype:protein_coding transcript_biotype:protein_coding gene_symbol:ribulose bisphosphate carboxylase small subunit1 description:Ribulose bisphosphate carboxylase small chain%2C chloroplastic	66	18	540	10	170	19.1	8.91	1.201	0.806	1.158	0.727	1.163	1.206	1.171	1.17	0.608	0.983	0.809	0.786	1.086	1.395	1.095	0.947	0.493	1.106	0.863	1.02	1.028	1.104	1.045	1.184
Zm00001d044916_P006	High	pep chromosome:B73_RefGen_v4:9:7175268:7182487:1 gene:Zm00001d044916 transcript:Zm00001d044916_T006 gene_biotype:protein_coding transcript_biotype:protein_coding gene_symbol:acylaminoacyl-peptidase1 description: acylaminoacyl-peptidase1	54	22	121	21	611	67.7	5.63	0.859	0.889	0.841	0.88	1.069	1.007	1.03	1.055	0.901	0.907	0.875	0.806	1.105	1.056	1.089	1.054	0.928	0.905	0.936	0.909	1.211	1.225	1.187	1.05
Zm00001d053177_P001	High	pep chromosome:B73_RefGen_v4:4:218290530:218293089:1 gene:Zm00001d053177 transcript:Zm00001d053177_T001 gene_biotype:protein_coding transcript_biotype:protein_coding description:Actin-7	56	16	250	2	377	41.7	5.49	0.691	0.67	0.803	0.781	1.182	1.263	1.382	1.22	0.802	0.754	0.849	0.893	1.292	1.342	1.324	1.243	0.699	0.739	0.839	0.721	1.102	0.983	1.181	1.303
Zm00001d038857_P001	High	pep chromosome:B73_RefGen_v4:6:165907842:165913299:-1 gene:Zm00001d038857 transcript:Zm00001d038857_T001 gene_biotype:protein_coding transcript_biotype:protein_coding description:Chaperonin CPN60-like 2 mitochondrial	60	29	109	25	580	61.2	6.74	1.025	0.914	1.007	0.949	1.008	1.101	0.935	0.993	1.027	0.995	1.04	0.97	1.061	1.043	0.977	0.998	1.054	1.068	0.981	0.928	1.124	1.075	0.984	0.982
Zm00001d021546_P003	High	pep chromosome:B73_RefGen_v4:7:155518832:155528949:-1 gene:Zm00001d021546 transcript:Zm00001d021546_T003 gene_biotype:protein_coding transcript_biotype:protein_coding description:Malic enzyme	59	27	113	27	619	69.1	6.51	1.125	0.974	1.003	0.988	1.006	0.99	0.971	0.983	1.02	0.93	0.958	0.963	0.988	0.999	0.925	1.029	1.081	1.11	1.021	1.032	1.086	1.108	1.091	0.992
ZemaCp023	High	pep chromosome:B73_RefGen_v4:Pt:41352:43604:-1 gene:ZemaCp023 transcript:ZemaCp023 gene_biotype:protein_coding transcript_biotype:protein_coding description:psaA	44	25	346	25	750	83.1	7.11	1.406	1.381	1.219	1.208	0.778	0.66	0.731	0.72	1.295	1.415	1.189	1.064	0.753	0.9	0.717	0.681	1.329	1.513	1.245	1.52	0.736	0.849	0.769	0.673
Zm00001d007446_P002	High	pep chromosome:B73_RefGen_v4:2:231918577:231921582:-1 gene:Zm00001d007446 transcript:Zm00001d007446_T002 gene_biotype:protein_coding transcript_biotype:protein_coding description:14-3-3-like protein	68	19	243	4	266	29.3	4.87	0.957	0.673	0.814	0.839	1.061	1.071	1.022	1.027	0.841	0.745	0.869	0.806	1.119	1.446	1.152	1.148	0.781	0.789	0.905	0.835	1.224	1.087	1.102	1.202
Zm00001d048998_P001	High	pep chromosome:B73_RefGen_v4:4:12010181:12012169:1 gene:Zm00001d048998 transcript:Zm00001d048998_T001 gene_biotype:protein_coding transcript_biotype:protein_coding description:Chlorophyll a-b binding protein CP26 chloroplastic	81	15	380	4	283	30.2	5.49	1.461	1.516	1.762	1.392	0.931	0.865	0.741	0.888	1.528	1.753	1.54	1.631	0.9	1.141	0.84	0.894	1.697	1.352	1.443	1.551	0.821	1.053	0.771	0.755
Zm00001d018957_P001	High	pep chromosome:B73_RefGen_v4:7:10573779:10577759:1 gene:Zm00001d018957 transcript:Zm00001d018957_T001 gene_biotype:protein_coding transcript_biotype:protein_coding description:60S ribosomal protein L4-1	62	20	160	8	403	44.3	10.64	0.686	0.852	1.072	0.961	1.046	1.102	1.192	1.227	0.859	0.842	0.978	1.057	1.05	0.97	1.118	1.2	1.07	0.901	0.94	0.936	1.171	0.942	1.067	1.128
Zm00001d011285_P001	High	pep chromosome:B73_RefGen_v4:8:145825712:145826506:1 gene:Zm00001d011285 transcript:Zm00001d011285_T001 gene_biotype:protein_coding transcript_biotype:protein_coding gene_symbol:light harvesting chlorophyll a/b binding protein1 description:photosystem II light harvesting complex gene B1B2	80	13	216	3	264	28.0	5.66	0.931	1.522	1.625	1.534	0.68	0.926	0.696	0.978	1.177	1.256	1.575	1.252	0.676	1.235	0.527	0.787	1.449	1.275	1.301	2.035	0.863	0.646	0.778	0.623
Zm00001d021435_P001	High	pep chromosome:B73_RefGen_v4:7:152283433:152284280:-1 gene:Zm00001d021435 transcript:Zm00001d021435_T001 gene_biotype:protein_coding transcript_biotype:protein_coding gene_symbol:light harvesting chlorophyll a/b binding protein2 description:Chlorophyll a-b binding protein 1%2C chloroplastic	85	14	376	5	262	27.8	5.26	1.211	1.316	1.157	1.22	0.871	0.801	0.789	0.815	1.221	1.198	1.132	1.043	0.902	0.98	0.82	0.768	1.371	1.229	1.136	1.353	0.855	0.994	0.866	0.776
Zm00001d007267_P002	High	pep chromosome:B73_RefGen_v4:2:226141607:226143698:-1 gene:Zm00001d007267 transcript:Zm00001d007267_T002 gene_biotype:protein_coding transcript_biotype:protein_coding gene_symbol:light harvesting chlorophyll a/b binding protein5 description: light harvesting chlorophyll a/b binding protein5	67	14	378	3	283	30.2	5.71	1.239	1.326	1.472	1.168	0.947	0.936	0.9	1.008	1.471	1.544	1.41	1.328	0.904	1.161	0.93	0.945	1.655	1.477	1.457	1.682	0.874	1.215	0.906	0.916
Zm00001d013223_P001	High	pep chromosome:B73_RefGen_v4:5:6720508:6727815:-1 gene:Zm00001d013223 transcript:Zm00001d013223_T001 gene_biotype:protein_coding transcript_biotype:protein_coding description:Retrovirus-related Pol polyprotein LINE-1	60	16	126	16	377	40.8	7.43	0.851	0.827	0.782	0.797	1.161	1.169	1.116	1.213	0.823	0.804	0.805	0.885	1.19	1.219	1.133	1.146	0.782	0.806	0.798	0.761	1.19	1.094	1.082	1.146
Zm00001d039542_P001	High	pep chromosome:B73_RefGen_v4:3:7735746:7737263:1 gene:Zm00001d039542 transcript:Zm00001d039542_T001 gene_biotype:protein_coding transcript_biotype:protein_coding description:Phospholipase A1-Igamma1 chloroplastic	55	24	182	24	505	56.0	6.77	0.47	0.709	0.753	1.017	1.023	1.245	1.158	1.872	0.796	0.555	0.737	1.176	1.066	1.118	1.154	1.513	0.69	0.455	0.652	0.559	1.066	1.176	1.309	1.168
Zm00001d025893_P001	High	pep chromosome:B73_RefGen_v4:10:133218764:133222162:-1 gene:Zm00001d025893 transcript:Zm00001d025893_T001 gene_biotype:protein_coding transcript_biotype:protein_coding description:Phosphoenolpyruvate carboxylase family protein	63	22	124	21	490	52.4	7.34	0.885	0.798	0.783	0.773	1.159	1.093	1.057	1.049	0.822	0.828	0.847	0.813	1.166	1.19	1.068	1.086	0.768	0.818	0.828	0.798	1.156	1.242	1.097	1.064
Zm00001d024886_P002	High	pep chromosome:B73_RefGen_v4:10:92761097:92763080:1 gene:Zm00001d024886 transcript:Zm00001d024886_T002 gene_biotype:protein_coding transcript_biotype:protein_coding description:Zinc finger (C3HC4-type RING finger) family protein	67	24	119	24	516	55.7	4.98	1.791	1.637	1.806	1.767	0.539	0.576	0.524	0.529	1.895	1.417	1.42	2.365	0.461	0.625	0.448	0.495	1.679	1.539	1.39	1.516	0.594	0.473	0.395	0.45
Zm00001d008230_P001	High	pep chromosome:B73_RefGen_v4:8:2034108:2036318:1 gene:Zm00001d008230 transcript:Zm00001d008230_T001 gene_biotype:protein_coding transcript_biotype:protein_coding description:Magnesium-protoporphyrin IX monomethyl ester [oxidative] cyclase chloroplastic	55	22	123	22	408	47.2	8.79	1.214	1.415	1.271	1.459	0.776	0.805	0.737	0.766	1.255	1.333	1.339	1.616	0.714	0.804	0.72	0.726	1.266	1.405	1.285	1.24	0.77	0.863	0.724	0.756
Zm00001d013873_P001	High	pep chromosome:B73_RefGen_v4:5:23536538:23540265:1 gene:Zm00001d013873 transcript:Zm00001d013873_T001 gene_biotype:protein_coding transcript_biotype:protein_coding description:Actin-2	56	16	245	2	377	41.7	5.49	0.701	0.724	0.747	0.79	0.971	1.015	0.85	0.936	0.819	0.904	0.963	1.112	0.975	1.059	0.916	0.995	0.853	0.893	0.843	0.882	0.922	0.994	1.135	0.925
Zm00001d021763_P001	High	pep chromosome:B73_RefGen_v4:7:162636525:162637839:-1 gene:Zm00001d021763 transcript:Zm00001d021763_T001 gene_biotype:protein_coding transcript_biotype:protein_coding gene_symbol:photosystem II subunit29 description: photosystem II subunit29	67	20	353	9	291	31.4	5.5	1.344	1.716	1.324	1.378	0.804	0.751	0.721	0.787	1.336	1.524	1.272	1.138	0.805	0.865	0.666	0.68	1.598	1.446	1.372	1.826	0.768	0.917	0.746	0.709
Zm00001d040163_P002	High	pep chromosome:B73_RefGen_v4:3:29846662:29852950:1 gene:Zm00001d040163 transcript:Zm00001d040163_T002 gene_biotype:protein_coding transcript_biotype:protein_coding gene_symbol:deoxy xylulose reductoisomerase1 description: deoxy xylulose reductoisomerase1	61	23	118	2	472	51.2	6.9	1.037	1.284	1.293	1.104	1.163	1.021	0.813	0.991	1.345	1.124	0.952	1.202	0.72	0.977	0.982	0.95	1.2	1.422	1.387	1.62	1.091	1.389	0.98	1.113
Zm00001d042530_P003	High	pep chromosome:B73_RefGen_v4:3:170938371:170943460:-1 gene:Zm00001d042530 transcript:Zm00001d042530_T003 gene_biotype:protein_coding transcript_biotype:protein_coding gene_symbol:IM30 protein homolog1 description:Membrane-associated protein VIPP1 chloroplastic	57	16	150	4	316	35.0	9.47	0.941	1.016	1.072	1.067	0.955	0.898	0.859	0.921	1.143	1.203	1.221	1.145	0.984	1.118	1.032	0.96	1.123	1.229	1.267	1.292	0.974	1.052	0.926	0.991
Zm00001d012170_P002	High	pep chromosome:B73_RefGen_v4:8:169429056:169433174:-1 gene:Zm00001d012170 transcript:Zm00001d012170_T002 gene_biotype:protein_coding transcript_biotype:protein_coding description:Calreticulin-3	61	29	130	26	415	48.4	6.57	0.646	0.717	0.642	0.837	1.221	1.188	1.098	1.07	0.785	0.705	0.782	0.827	1.196	1.548	0.945	1.313	0.96	0.651	0.668	0.553	1.197	1.292	1.204	1.086
Zm00001d053090_P001	High	pep chromosome:B73_RefGen_v4:4:213265064:213268433:1 gene:Zm00001d053090 transcript:Zm00001d053090_T001 gene_biotype:protein_coding transcript_biotype:protein_coding description:14-3-3-like protein	74	20	247	5	268	29.5	4.87	0.85	0.782	0.848	0.707	1.231	1.426	1.236	1.46	0.905	0.814	0.874	0.811	1.223	1.267	1.33	1.455	0.766	0.843	0.877	0.837	1.188	1.164	1.18	1.236
Zm00001d016736_P001	High	pep chromosome:B73_RefGen_v4:5:174721846:174726025:-1 gene:Zm00001d016736 transcript:Zm00001d016736_T001 gene_biotype:protein_coding transcript_biotype:protein_coding description:2-Cys peroxiredoxin BAS1 chloroplastic	76	22	317	5	260	28.1	6.1	1.309	1.244	1.124	1.111	0.894	0.822	0.767	0.766	1.268	1.294	1.171	1.121	0.919	0.955	0.802	0.75	1.162	1.253	1.147	1.183	0.851	0.99	0.824	0.822
Zm00001d037858_P004	High	pep chromosome:B73_RefGen_v4:6:139992108:139995774:1 gene:Zm00001d037858 transcript:Zm00001d037858_T004 gene_biotype:protein_coding transcript_biotype:protein_coding description:Protein kinase superfamily protein	59	30	109	9	714	78.5	6.52	0.723	0.842	0.87	0.924	1.171	1.092	1.118	1.056	0.682	0.682	0.816	0.819	1.144	0.907	1.304	0.989	0.608	0.716	0.868	0.773	1.121	1.173	1.152	1.076
Zm00001d009589_P001	High	pep chromosome:B73_RefGen_v4:8:71899226:71900023:-1 gene:Zm00001d009589 transcript:Zm00001d009589_T001 gene_biotype:protein_coding transcript_biotype:protein_coding gene_symbol:light harvesting chlorophyll a/b binding protein3 description:Chlorophyll a-b binding protein M9%2C chloroplastic	85	14	398	4	265	28.0	5.41	1.286	1.588	1.399	1.411	0.751	0.677	0.758	0.692	1.437	1.587	1.402	1.471	0.843	0.9	0.696	0.66	1.684	1.385	1.161	1.74	0.684	0.776	0.694	0.641
Zm00001d006520_P001	High	pep chromosome:B73_RefGen_v4:2:210399298:210402238:1 gene:Zm00001d006520 transcript:Zm00001d006520_T001 gene_biotype:protein_coding transcript_biotype:protein_coding gene_symbol:PDK regulatory protein1 description: PDK regulatory protein1	69	20	260	18	426	45.7	7.68	0.545	0.766	0.765	0.919	1.189	1.22	1.262	1.434	0.601	0.608	0.779	0.96	1.188	1.322	1.225	1.152	0.62	0.519	0.727	0.581	1.047	1.027	1.055	1.325
Zm00001d034865_P001	High	pep chromosome:B73_RefGen_v4:1:304197047:304201731:1 gene:Zm00001d034865 transcript:Zm00001d034865_T001 gene_biotype:protein_coding transcript_biotype:protein_coding description:Pentatricopeptide repeat-containing protein mitochondrial	23	14	118	14	1042	114.7	5.96	0.677	0.72	0.699	0.689	1.164	1.406	1.245	1.312	0.634	0.628	0.66	0.715	1.479	1.194	1.349	1.243	0.687	0.708	0.704	0.648	1.245	1.053	1.06	1.395
Zm00001d005346_P001	High	pep chromosome:B73_RefGen_v4:2:170380531:170384418:-1 gene:Zm00001d005346 transcript:Zm00001d005346_T001 gene_biotype:protein_coding transcript_biotype:protein_coding description:Aldo-keto reductase/ oxidoreductase	74	20	124	20	382	42.3	7.85	1.087	0.984	0.937	1.012	1.058	0.876	0.994	0.924	0.985	1.079	1.052	1.032	1.015	0.952	0.967	0.913	0.876	1.035	1.092	1.102	0.888	1.051	0.919	0.951
Zm00001d026501_P004	High	pep chromosome:B73_RefGen_v4:10:147240629:147249381:-1 gene:Zm00001d026501 transcript:Zm00001d026501_T004 gene_biotype:protein_coding transcript_biotype:protein_coding gene_symbol:glutamine synthetase1 description:Glutamine synthetase leaf isozyme chloroplastic	50	16	169	15	480	51.9	8.69	1.386	1.189	1.422	1.178	0.797	0.789	0.801	0.824	1.153	1.193	1.246	1.177	0.777	0.842	0.797	0.782	1.05	1.293	1.311	1.328	0.757	0.859	0.764	0.875
Zm00001d014954_P006	High	pep chromosome:B73_RefGen_v4:5:69765650:69767977:-1 gene:Zm00001d014954 transcript:Zm00001d014954_T006 gene_biotype:protein_coding transcript_biotype:protein_coding gene_symbol:translationally controlled tumor1 description: translationally controlled tumor1	92	17	181	2	167	18.7	4.67	0.864	0.751	0.606	0.799	0.923	0.749	0.762	0.748	0.72	0.819	0.889	0.79	1.001	0.829	0.805	0.838	0.912	0.772	0.782	0.807	1.004	0.903	0.907	0.856
Zm00001d017857_P001	High	pep chromosome:B73_RefGen_v4:5:208984585:208987631:1 gene:Zm00001d017857 transcript:Zm00001d017857_T001 gene_biotype:protein_coding transcript_biotype:protein_coding gene_symbol:adenine nucleotide translocator1 description: adenine nucleotide translocator1	54	21	385	1	387	42.4	9.85	1.326	1.052	1.132	1.02	0.932	1.018	1.105	0.968	0.928	0.888	0.851	0.885	0.842	0.837	0.768	0.823	1.181	1.127	1.215	0.943	0.857	0.94	0.872	0.841
Zm00001d037240_P003	High	pep chromosome:B73_RefGen_v4:6:117483616:117495193:-1 gene:Zm00001d037240 transcript:Zm00001d037240_T003 gene_biotype:protein_coding transcript_biotype:protein_coding description:Glutathione S-transferase DHAR3 chloroplastic	74	17	135	16	262	28.8	6.8	1.117	0.967	0.971	0.997	1.118	0.949	0.955	0.962	0.998	1.008	1.035	0.951	1.039	0.935	1.025	0.952	0.953	0.964	1.019	0.975	0.983	1.073	0.999	0.974
Zm00001d044042_P001	High	pep chromosome:B73_RefGen_v4:3:217573164:217581039:1 gene:Zm00001d044042 transcript:Zm00001d044042_T001 gene_biotype:protein_coding transcript_biotype:protein_coding gene_symbol:malate dehydrogenase3 description: malate dehydrogenase3	64	15	123	4	340	35.6	7.81	1.302	1.195	1.048	1.205	0.97	0.919	0.796	0.91	1.18	1.079	1.091	1.084	0.908	0.814	0.872	0.96	1.269	1.192	1.218	1.138	1.021	0.995	0.951	0.87
Zm00001d003401_P010	High	pep chromosome:B73_RefGen_v4:2:43088826:43091654:-1 gene:Zm00001d003401 transcript:Zm00001d003401_T010 gene_biotype:protein_coding transcript_biotype:protein_coding gene_symbol:general regulatory factor1 description:14-3-3-like protein GF14-6	64	18	385	1	261	29.6	4.81	0.896	0.754	0.757	0.884	1.044	0.811	1.083	0.97	0.87	0.846	0.76	0.814	1.096	0.961	1.014	0.88	0.898	0.918	0.911	0.907	1.084	0.977	1.037	1.134
Zm00001d051685_P001	High	pep chromosome:B73_RefGen_v4:4:166706837:166709814:1 gene:Zm00001d051685 transcript:Zm00001d051685_T001 gene_biotype:protein_coding transcript_biotype:protein_coding gene_symbol:adenine nucleotide translocator2 description:ADP%2CATP carrier protein 2%2C mitochondrial	54	21	386	1	387	42.3	9.85	1.123	0.986	0.98	0.841	1.092	1.062	1.132	0.931	0.788	0.875	0.808	0.858	1.104	1.226	1.051	0.993	0.921	0.905	0.887	0.781	0.991	1.021	1.035	0.941
Zm00001d039547_P012	High	pep chromosome:B73_RefGen_v4:3:7812696:7818790:1 gene:Zm00001d039547 transcript:Zm00001d039547_T012 gene_biotype:protein_coding transcript_biotype:protein_coding gene_symbol:Glutamine--tRNA ligase cytoplasmic1 description:Glutamine--tRNA ligase cytoplasmic	45	31	104	6	796	90.2	6.38	0.771	0.816	0.993	0.783	1.046	0.931	1.098	1.108	0.849	0.843	0.907	0.983	1.01	1.222	1.158	1.211	0.767	0.856	0.862	0.804	0.932	0.851	0.909	0.898
Zm00001d008619_P001	High	pep chromosome:B73_RefGen_v4:8:14786063:14789977:-1 gene:Zm00001d008619 transcript:Zm00001d008619_T001 gene_biotype:protein_coding transcript_biotype:protein_coding gene_symbol:triose phosphate isomerase3 description: triose phosphate isomerase3	88	16	178	10	250	26.7	5.19	1.307	1.176	1.181	1.158	0.824	0.794	0.762	0.772	1.252	1.195	1.205	1.214	0.767	0.836	0.787	0.792	1.255	1.283	1.335	1.357	0.856	0.91	0.829	0.875
Zm00001d052689_P002	High	pep chromosome:B73_RefGen_v4:4:197452068:197456304:1 gene:Zm00001d052689 transcript:Zm00001d052689_T002 gene_biotype:protein_coding transcript_biotype:protein_coding description:Glycine--tRNA ligase mitochondrial 1	48	30	95	9	692	76.7	6.4	0.749	0.681	0.811	0.728	1.138	1.113	1.083	1.107	0.793	0.843	0.871	0.872	1.076	1.048	1.142	1.228	0.679	0.746	0.714	0.775	1.094	1.038	1.016	1.09
Zm00001d009271_P001	High	pep chromosome:B73_RefGen_v4:8:49785732:49790894:-1 gene:Zm00001d009271 transcript:Zm00001d009271_T001 gene_biotype:protein_coding transcript_biotype:protein_coding description:Asparaginyl-tRNA synthetase%2C cytoplasmic 3	52	25	109	24	561	62.6	6.19	0.759	0.76	0.841	0.764	1.182	1.222	1.191	1.187	0.701	0.763	0.759	0.767	1.122	1.156	1.194	1.145	0.71	0.773	0.763	0.771	1.189	1.062	1.217	1.233
Zm00001d023292_P001	High	pep chromosome:B73_RefGen_v4:10:2237430:2246135:-1 gene:Zm00001d023292 transcript:Zm00001d023292_T001 gene_biotype:protein_coding transcript_biotype:protein_coding description:Trigger factor-like protein TIG Chloroplastic	69	29	100	29	528	59.1	5.39	1.103	0.945	1.139	0.933	1.005	1.052	1.049	1.092	0.895	1.041	0.981	1.127	0.902	1.055	0.98	0.941	0.725	1.182	0.994	1.044	0.93	0.987	0.921	1.096
Zm00001d023990_P001	High	pep chromosome:B73_RefGen_v4:10:34692879:34700090:-1 gene:Zm00001d023990 transcript:Zm00001d023990_T001 gene_biotype:protein_coding transcript_biotype:protein_coding description:Putative alcohol dehydrogenase superfamily protein	76	17	114	17	345	38.2	6.25	1.084	1.004	0.951	1.095	0.904	0.783	0.956	0.596	1.02	1.027	1.054	1.065	0.857	0.853	0.992	1.002	1.011	0.936	1.07	0.995	0.902	0.988	1.047	1.023
Zm00001d037538_P001	High	pep chromosome:B73_RefGen_v4:6:128640252:128648527:-1 gene:Zm00001d037538 transcript:Zm00001d037538_T001 gene_biotype:protein_coding transcript_biotype:protein_coding description:Arginine--tRNA ligase chloroplastic/mitochondrial	53	26	97	13	685	76.4	7.43	0.756	0.745	0.868	0.826	1.132	1.206	1.16	1.162	0.692	0.727	0.834	0.9	1.144	1.139	1.192	1.093	0.594	0.772	0.836	0.78	1.195	1.001	1.087	1.201
Zm00001d022421_P001	High	pep chromosome:B73_RefGen_v4:7:177324035:177325793:-1 gene:Zm00001d022421 transcript:Zm00001d022421_T001 gene_biotype:protein_coding transcript_biotype:protein_coding description:hydroxyproline-rich glycoprotein family protein	66	23	173	16	394	44.0	7.3	1.206	1.093	1.33	1.764	0.661	0.731	0.755	0.838	1.286	0.856	1.429	1.506	0.581	0.696	0.66	0.857	1.434	1.142	1.454	1.074	0.783	0.773	0.721	0.73
Zm00001d010179_P001	High	pep chromosome:B73_RefGen_v4:8:103253523:103255817:1 gene:Zm00001d010179 transcript:Zm00001d010179_T001 gene_biotype:protein_coding transcript_biotype:protein_coding description:Putative subtilase family protein	41	18	123	18	764	80.3	6.28	1.223	1.387	1.207	1.654	0.708	0.703	0.673	0.684	1.53	1.505	1.431	1.641	0.646	0.745	0.562	0.591	1.694	1.337	1.162	1.304	0.572	0.776	0.6	0.638
Zm00001d007937_P001	High	pep chromosome:B73_RefGen_v4:2:243428038:243432761:-1 gene:Zm00001d007937 transcript:Zm00001d007937_T001 gene_biotype:protein_coding transcript_biotype:protein_coding gene_symbol:alanine amino transferase8 description: alanine amino transferase8	64	23	168	12	479	53.5	8.41	0.946	0.888	1.325	0.868	1.082	1.204	1.142	1.089	0.865	1.01	1.068	1.005	1.029	1.094	1.081	1.009	0.736	1.036	1.081	1.068	0.928	0.871	0.96	1.111
Zm00001d018487_P001	High	pep chromosome:B73_RefGen_v4:5:221688156:221691939:-1 gene:Zm00001d018487 transcript:Zm00001d018487_T001 gene_biotype:protein_coding transcript_biotype:protein_coding description:3-ketoacyl-CoA thiolase 2 peroxisomal	55	19	91	19	461	47.9	8.28	0.708	0.724	0.874	0.739	1.152	1.222	1.205	1.141	0.722	0.734	0.817	0.763	1.196	1.166	1.207	1.19	0.632	0.738	0.762	0.774	1.155	1.066	1.159	1.179
Zm00001d041880_P005	High	pep chromosome:B73_RefGen_v4:3:142132900:142197138:1 gene:Zm00001d041880 transcript:Zm00001d041880_T005 gene_biotype:protein_coding transcript_biotype:protein_coding description:Beta-galactosidase 9	44	26	105	26	918	101.8	5.52	1.015	1.005	0.976	1.076	0.952	0.884	0.85	0.855	1.038	0.96	0.974	1.046	0.971	0.908	0.921	0.986	1.124	0.96	0.968	0.919	0.977	1.057	1.048	0.896
Zm00001d027727_P001	High	pep chromosome:B73_RefGen_v4:1:12330534:12331811:1 gene:Zm00001d027727 transcript:Zm00001d027727_T001 gene_biotype:protein_coding transcript_biotype:protein_coding description:Phosphoserine aminotransferase 1 chloroplastic	49	18	113	18	425	44.8	8.31	1.118	1.062	1.041	1.181	0.937	0.928	0.841	0.898	1.229	1.051	1.116	1.25	0.867	0.896	0.819	0.99	1.094	1.073	1.04	1.012	0.976	0.987	0.922	0.742
Zm00001d007422_P008	High	pep chromosome:B73_RefGen_v4:2:231381375:231392631:1 gene:Zm00001d007422 transcript:Zm00001d007422_T008 gene_biotype:protein_coding transcript_biotype:protein_coding description:aminopeptidase P1	58	28	103	28	640	71.4	6.11	0.893	0.824	0.838	0.881	1.117	0.969	1.069	1.0	0.849	0.82	0.849	0.825	1.047	1.065	1.055	1.115	0.92	0.808	0.835	0.752	1.239	1.147	1.18	1.006
Zm00001d045251_P002	High	pep chromosome:B73_RefGen_v4:9:17054175:17060422:1 gene:Zm00001d045251 transcript:Zm00001d045251_T002 gene_biotype:protein_coding transcript_biotype:protein_coding description:Acyl-coenzyme A oxidase	57	29	102	20	667	74.2	7.53	1.022	1.013	1.091	1.127	0.882	0.818	0.892	0.867	1.046	0.981	1.103	1.027	0.835	0.766	0.917	1.068	0.982	1.016	1.066	1.025	0.884	0.872	1.092	0.874
Zm00001d034543_P001	High	pep chromosome:B73_RefGen_v4:1:295923427:295924026:1 gene:Zm00001d034543 transcript:Zm00001d034543_T001 gene_biotype:protein_coding transcript_biotype:protein_coding description:Photosystem I reaction center subunit II-1 chloroplastic	72	18	926	4	199	21.6	9.76	1.302	1.392	1.194	1.14	0.794	0.743	0.736	0.81	1.355	1.367	1.241	1.05	0.803	0.973	0.801	0.771	1.25	1.371	1.214	1.422	0.815	0.897	0.793	0.785
Zm00001d052472_P001	High	pep chromosome:B73_RefGen_v4:4:190781502:190787222:1 gene:Zm00001d052472 transcript:Zm00001d052472_T001 gene_biotype:protein_coding transcript_biotype:protein_coding description:2-isopropylmalate synthase B	59	26	99	7	641	68.7	7.03	0.68	0.672	0.802	0.744	1.219	1.267	1.185	1.303	0.62	0.654	0.708	0.79	1.136	1.284	1.268	1.243	0.558	0.709	0.672	0.67	1.314	1.12	1.248	1.175
Zm00001d012168_P002	High	pep chromosome:B73_RefGen_v4:8:169391662:169396340:-1 gene:Zm00001d012168 transcript:Zm00001d012168_T002 gene_biotype:protein_coding transcript_biotype:protein_coding description:Membrane-associated protein VIPP1 chloroplastic	57	17	141	5	325	36.2	9.39	0.921	1.089	1.135	1.117	1.043	0.993	1.006	0.99	1.023	1.171	1.098	1.068	1.066	1.127	1.097	1.039	0.942	1.113	1.205	1.138	1.011	1.157	1.028	1.06
Zm00001d031657_P001	High	pep chromosome:B73_RefGen_v4:1:197692665:197700005:-1 gene:Zm00001d031657 transcript:Zm00001d031657_T001 gene_biotype:protein_coding transcript_biotype:protein_coding description:Probable inactive purple acid phosphatase 27	42	23	164	23	651	73.0	6.18	0.769	0.917	0.665	0.879	0.945	0.925	0.936	0.867	1.401	0.696	0.89	0.898	1.106	0.838	1.006	1.393	1.231	0.839	0.762	0.641	1.135	1.329	1.095	1.278
Zm00001d024245_P001	High	pep chromosome:B73_RefGen_v4:10:59264330:59271577:-1 gene:Zm00001d024245 transcript:Zm00001d024245_T001 gene_biotype:protein_coding transcript_biotype:protein_coding gene_symbol:glyoxylase1 description: glyoxylase1	61	16	171	13	331	36.4	5.27	1.171	1.066	0.959	1.095	1.046	0.979	0.892	0.928	1.074	1.002	1.012	0.966	1.001	0.823	0.896	0.979	1.134	0.981	1.024	0.915	1.035	1.03	1.007	0.839
Zm00001d002426_P004	High	pep chromosome:B73_RefGen_v4:2:12406506:12409104:-1 gene:Zm00001d002426 transcript:Zm00001d002426_T004 gene_biotype:protein_coding transcript_biotype:protein_coding description:Thylakoid lumenal 29 kDa protein chloroplastic	52	16	177	16	351	38.3	8.38	1.153	1.228	0.959	1.089	0.992	0.844	0.869	0.87	1.228	1.175	1.095	0.99	1.007	0.983	0.957	0.834	1.181	1.028	1.086	1.051	0.907	1.037	0.984	0.87
ZemaCp022	High	pep chromosome:B73_RefGen_v4:Pt:39119:41326:-1 gene:ZemaCp022 transcript:ZemaCp022 gene_biotype:protein_coding transcript_biotype:protein_coding gene_symbol:psaB description:psaB	37	19	532	19	735	82.6	7.15	1.267	1.247	1.08	1.113	0.823	0.734	0.794	0.774	1.121	1.184	1.044	0.948	0.79	0.875	0.759	0.731	1.097	1.25	1.059	1.226	0.754	0.85	0.802	0.722
Zm00001d016926_P001	High	pep chromosome:B73_RefGen_v4:5:180147979:180158489:1 gene:Zm00001d016926 transcript:Zm00001d016926_T001 gene_biotype:protein_coding transcript_biotype:protein_coding description:ATATH13	46	29	91	29	749	84.3	9.23	0.716	0.784	0.94	1.022	1.073	1.137	1.126	1.217	0.745	0.808	0.974	1.047	1.028	1.122	1.104	1.136	0.652	0.854	1.03	0.767	1.099	1.143	1.096	1.156
Zm00001d025258_P001	High	pep chromosome:B73_RefGen_v4:10:111489726:111494914:1 gene:Zm00001d025258 transcript:Zm00001d025258_T001 gene_biotype:protein_coding transcript_biotype:protein_coding description:Dihydrolipoyllysine-residue succinyltransferase component of 2-oxoglutarate dehydrogenase complex	62	19	164	3	365	39.7	6.06	0.928	1.065	1.254	0.915	0.996	1.2	0.945	1.025	1.381	1.31	1.211	1.222	1.201	1.368	1.206	1.53	1.339	1.251	1.342	1.192	1.236	1.367	1.105	1.293
Zm00001d030859_P002	High	pep chromosome:B73_RefGen_v4:1:163875186:163880577:1 gene:Zm00001d030859 transcript:Zm00001d030859_T002 gene_biotype:protein_coding transcript_biotype:protein_coding description:Serine hydroxymethyltransferase	57	24	130	21	538	58.5	7.74	1.157	0.667	0.755	0.923	1.096	1.078	1.11	1.074	0.943	0.917	0.943	0.597	1.039	0.855	1.068	1.078	0.854	1.049	1.01	0.717	1.029	1.021	1.042	1.056
Zm00001d027511_P001	High	pep chromosome:B73_RefGen_v4:1:7144392:7146668:-1 gene:Zm00001d027511 transcript:Zm00001d027511_T001 gene_biotype:protein_coding transcript_biotype:protein_coding gene_symbol:catalase2 description:Catalase isozyme 2	60	20	169	18	493	56.5	7.06	1.105	0.967	1.146	0.862	0.984	1.025	0.987	0.95	1.024	1.14	1.044	0.926	0.959	0.996	0.93	0.934	0.784	1.143	1.11	1.192	0.928	0.933	0.978	0.975
Zm00001d019054_P001	High	pep chromosome:B73_RefGen_v4:7:14302767:14311590:1 gene:Zm00001d019054 transcript:Zm00001d019054_T001 gene_biotype:protein_coding transcript_biotype:protein_coding description:Methylmalonate-semialdehyde dehydrogenase [acylating] mitochondrial	53	22	121	22	537	57.5	6.79	1.258	1.085	1.002	1.015	1.035	0.954	0.958	0.985	1.147	1.056	1.022	0.998	0.949	0.971	0.932	0.975	1.159	1.109	1.088	1.017	1.047	1.065	1.043	0.967
Zm00001d012846_P001	High	pep chromosome:B73_RefGen_v4:5:1071426:1075828:1 gene:Zm00001d012846 transcript:Zm00001d012846_T001 gene_biotype:protein_coding transcript_biotype:protein_coding description:Elongation factor Tu mitochondrial	66	25	135	7	450	48.4	6.55	0.688	0.687	0.767	0.631	1.262	1.383	1.355	1.282	0.673	0.671	0.723	0.719	1.255	1.136	1.254	1.254	0.546	0.694	0.669	0.659	1.337	1.099	1.143	1.205
Zm00001d048924_P001	High	pep chromosome:B73_RefGen_v4:4:8107106:8111257:1 gene:Zm00001d048924 transcript:Zm00001d048924_T001 gene_biotype:protein_coding transcript_biotype:protein_coding description:Putative DEAD-box ATP-dependent RNA helicase family protein	59	25	104	22	608	64.5	7.9	0.727	0.794	0.886	0.791	1.178	1.192	1.048	1.11	0.767	0.746	0.816	0.776	1.257	1.106	1.136	1.161	0.736	0.755	0.739	0.774	1.207	1.104	1.107	1.119
Zm00001d037775_P002	High	pep chromosome:B73_RefGen_v4:6:137239727:137260551:-1 gene:Zm00001d037775 transcript:Zm00001d037775_T002 gene_biotype:protein_coding transcript_biotype:protein_coding description:Probable lactoylglutathione lyase chloroplastic	48	19	252	17	347	38.3	6.58	1.16	1.128	0.98	1.066	0.997	0.917	0.895	0.937	1.129	1.103	1.03	1.029	1.041	1.001	1.026	0.95	1.087	1.058	1.145	1.06	0.968	1.03	1.016	0.932
Zm00001d054044_P001	High	pep chromosome:B73_RefGen_v4:4:245523681:245525759:1 gene:Zm00001d054044 transcript:Zm00001d054044_T001 gene_biotype:protein_coding transcript_biotype:protein_coding gene_symbol:catalase3 description:Catalase isozyme 3	55	20	167	18	494	56.5	6.96	0.42	0.433	0.5	0.526	0.665	1.554	1.445	2.082	0.426	0.415	0.439	0.514	1.137	1.939	1.002	2.006	0.446	0.396	0.479	0.398	1.372	1.349	1.496	1.428
Zm00001d046682_P001	High	pep chromosome:B73_RefGen_v4:9:102206373:102207074:-1 gene:Zm00001d046682 transcript:Zm00001d046682_T001 gene_biotype:protein_coding transcript_biotype:protein_coding description:Peroxiredoxin-5	70	12	299	12	233	23.7	8.44	1.201	1.098	0.957	1.041	0.968	0.936	0.906	0.947	1.14	1.027	1.033	0.974	1.034	0.947	0.935	0.986	1.082	1.03	1.07	0.999	1.024	1.102	1.013	0.96
Zm00001d013911_P003	High	pep chromosome:B73_RefGen_v4:5:24430939:24437600:-1 gene:Zm00001d013911 transcript:Zm00001d013911_T003 gene_biotype:protein_coding transcript_biotype:protein_coding description:Malic enzyme	53	24	110	24	618	67.8	7.91	0.986	0.887	0.97	0.872	1.042	0.996	1.004	1.002	0.935	0.886	0.929	0.874	1.024	0.964	0.98	1.077	0.912	1.023	1.001	0.978	1.055	1.159	1.104	1.01
Zm00001d010413_P006	High	pep chromosome:B73_RefGen_v4:8:113632424:113641803:-1 gene:Zm00001d010413 transcript:Zm00001d010413_T006 gene_biotype:protein_coding transcript_biotype:protein_coding description:catalytics	40	31	90	22	989	109.8	6.86	0.774	0.808	0.762	0.895	1.159	1.081	1.055	1.08	0.721	0.699	0.709	0.76	1.098	1.115	1.106	1.211	0.728	0.803	0.723	0.875	1.21	1.142	1.186	1.083
Zm00001d014957_P007	High	pep chromosome:B73_RefGen_v4:5:69975532:69978349:-1 gene:Zm00001d014957 transcript:Zm00001d014957_T007 gene_biotype:protein_coding transcript_biotype:protein_coding description:Translationally-controlled tumor protein homolog	92	17	178	2	167	18.7	4.67	0.834	0.79	0.712	0.85	0.768	0.635	0.742	0.704	0.897	0.846	1.012	0.871	0.808	0.845	0.803	0.837	0.773	0.663	0.784	0.712	0.802	0.665	0.809	0.679
Zm00001d035854_P001	High	pep chromosome:B73_RefGen_v4:6:56296566:56304522:-1 gene:Zm00001d035854 transcript:Zm00001d035854_T001 gene_biotype:protein_coding transcript_biotype:protein_coding description:Alpha-dioxygenase 1	57	27	105	27	619	70.4	7.59	1.253	1.098	1.467	1.425	0.542	0.685	0.531	0.812	1.598	1.012	1.492	1.687	0.627	0.85	0.609	0.667	1.571	1.244	1.298	1.196	0.664	0.768	0.629	0.748
Zm00001d018959_P001	High	pep chromosome:B73_RefGen_v4:7:10648216:10650351:1 gene:Zm00001d018959 transcript:Zm00001d018959_T001 gene_biotype:protein_coding transcript_biotype:protein_coding description:ABC transporter F family member 4	42	22	105	9	711	77.7	6.52	0.786	1.105	0.894	1.077	1.062	1.159	1.097	1.098	1.022	1.018	0.896	0.962	1.145	1.073	1.0	1.002	1.192	1.198	0.863	1.004	1.218	0.891	0.96	1.08
Zm00001d004894_P001	High	pep chromosome:B73_RefGen_v4:2:147269761:147270804:1 gene:Zm00001d004894 transcript:Zm00001d004894_T001 gene_biotype:protein_coding transcript_biotype:protein_coding gene_symbol:ribulose bisphosphate carboxylase small subunit2 description: ribulose bisphosphate carboxylase small subunit2	63	13	448	5	170	19.1	8.75	0.932	0.648	1.007	0.609	1.249	1.34	1.309	1.231	0.558	0.741	0.741	0.637	1.144	1.301	1.212	0.988	0.498	0.893	0.795	0.809	1.08	1.087	1.133	1.297
Zm00001d032231_P002	High	pep chromosome:B73_RefGen_v4:1:218057653:218061017:-1 gene:Zm00001d032231 transcript:Zm00001d032231_T002 gene_biotype:protein_coding transcript_biotype:protein_coding description:14-3-3-like protein GF14 nu	73	19	304	5	256	28.9	4.88	0.978	0.844	0.894	1.017	1.023	1.144	1.045	1.078	1.007	0.96	1.033	1.081	1.036	0.902	1.06	1.042	1.082	0.972	0.956	0.921	1.152	0.887	0.959	1.0
Zm00001d014919_P004	High	pep chromosome:B73_RefGen_v4:5:68355778:68358555:-1 gene:Zm00001d014919 transcript:Zm00001d014919_T004 gene_biotype:protein_coding transcript_biotype:protein_coding description:Glycerate dehydrogenase HPR peroxisomal	64	18	116	18	409	44.5	8.4	1.596	1.461	0.916	0.826	0.975	1.007	0.744	0.759	1.602	1.476	0.934	0.791	0.887	0.977	0.652	0.691	1.208	1.586	0.937	0.886	0.948	1.032	0.734	0.827
Zm00001d010251_P001	High	pep chromosome:B73_RefGen_v4:8:106127323:106136257:-1 gene:Zm00001d010251 transcript:Zm00001d010251_T001 gene_biotype:protein_coding transcript_biotype:protein_coding description:Guanosine nucleotide diphosphate dissociation inhibitor 2	66	22	130	3	445	49.9	5.76	1.001	1.051	0.981	1.005	0.948	0.969	0.889	0.906	0.913	0.931	0.912	0.895	0.908	0.972	0.906	0.947	1.022	0.994	1.066	1.073	1.022	1.022	0.98	0.927
Zm00001d024830_P001	High	pep chromosome:B73_RefGen_v4:10:90117995:90129224:1 gene:Zm00001d024830 transcript:Zm00001d024830_T001 gene_biotype:protein_coding transcript_biotype:protein_coding description:Protease Do-like 2 chloroplastic	58	24	100	24	601	65.6	6.0	0.682	0.745	0.775	0.79	1.046	1.032	1.163	1.089	0.701	0.734	0.797	0.904	1.158	1.081	1.195	1.132	0.661	0.748	0.778	0.696	1.055	1.069	1.18	1.174
Zm00001d005276_P007	High	pep chromosome:B73_RefGen_v4:2:167097477:167102803:1 gene:Zm00001d005276 transcript:Zm00001d005276_T007 gene_biotype:protein_coding transcript_biotype:protein_coding description:Polyadenylate-binding protein 2	40	24	131	13	654	71.1	7.69	0.83	0.92	0.983	1.022	1.157	1.196	1.134	1.117	0.932	0.857	0.983	1.108	1.117	1.119	1.13	1.133	1.016	0.87	0.89	0.847	1.056	0.898	1.077	1.034
Zm00001d034856_P003	High	pep chromosome:B73_RefGen_v4:1:303903433:303908535:-1 gene:Zm00001d034856 transcript:Zm00001d034856_T003 gene_biotype:protein_coding transcript_biotype:protein_coding gene_symbol:elongation factor TU mitochondrial1 description: elongation factor TU mitochondrial1	62	23	136	5	452	48.5	6.55	0.608	0.569	0.805	0.705	1.328	1.466	1.389	1.523	0.613	0.642	0.753	0.822	1.233	1.161	1.519	1.431	0.48	0.682	0.72	0.647	1.205	0.959	1.283	1.415
Zm00001d016802_P001	High	pep chromosome:B73_RefGen_v4:5:176496325:176501360:-1 gene:Zm00001d016802 transcript:Zm00001d016802_T001 gene_biotype:protein_coding transcript_biotype:protein_coding description:L-ascorbate peroxidase S chloroplastic/mitochondrial	44	21	159	17	475	51.8	5.71	1.162	1.306	0.791	0.849	1.246	1.156	0.766	0.778	1.187	1.295	0.875	0.828	1.196	1.123	0.785	0.775	1.213	1.213	0.894	0.926	1.153	1.269	0.753	0.801
Zm00001d047769_P001	High	pep chromosome:B73_RefGen_v4:9:141363314:141368940:1 gene:Zm00001d047769 transcript:Zm00001d047769_T001 gene_biotype:protein_coding transcript_biotype:protein_coding gene_symbol:calcium pump3 description: calcium pump3	35	30	87	8	1062	115.5	5.49	0.773	0.774	0.914	0.84	1.312	1.309	1.459	1.313	0.744	0.667	0.676	0.625	1.323	1.219	1.269	1.382	0.761	0.857	0.839	0.873	1.19	0.998	1.209	0.985
Zm00001d010796_P001	High	pep chromosome:B73_RefGen_v4:8:128039610:128045077:1 gene:Zm00001d010796 transcript:Zm00001d010796_T001 gene_biotype:protein_coding transcript_biotype:protein_coding gene_symbol:hexokinase3 description: hexokinase3	72	25	106	13	509	54.8	6.62	0.948	0.819	0.868	0.824	1.229	1.094	1.185	1.195	0.769	0.68	0.684	0.659	1.081	1.118	0.985	1.128	0.765	0.781	0.783	0.735	1.209	1.21	1.226	1.099
Zm00001d025617_P006	High	pep chromosome:B73_RefGen_v4:10:124145056:124148744:1 gene:Zm00001d025617 transcript:Zm00001d025617_T006 gene_biotype:protein_coding transcript_biotype:protein_coding gene_symbol:general regulatory factor2 description: general regulatory factor2	68	19	389	2	261	29.6	4.81	0.888	0.71	0.69	0.775	1.02	0.845	1.108	0.857	0.884	0.972	0.816	0.859	0.998	1.05	0.943	0.976	0.867	0.882	0.875	0.889	0.987	0.999	1.034	1.063
Zm00001d017401_P001	High	pep chromosome:B73_RefGen_v4:5:194930569:194937860:1 gene:Zm00001d017401 transcript:Zm00001d017401_T001 gene_biotype:protein_coding transcript_biotype:protein_coding description:Hsp70-Hsp90 organizing protein 3	51	33	122	15	682	76.7	7.9	0.831	0.801	0.878	0.894	1.128	1.097	1.042	1.079	0.904	0.829	0.94	0.978	1.153	1.055	1.047	1.106	0.983	0.864	0.86	0.852	1.172	1.16	1.149	1.117
Zm00001d003147_P001	High	pep chromosome:B73_RefGen_v4:2:33764519:33769876:1 gene:Zm00001d003147 transcript:Zm00001d003147_T001 gene_biotype:protein_coding transcript_biotype:protein_coding description:Eukaryotic translation initiation factor isoform 4G-2	49	33	110	20	786	86.4	8.19	0.679	0.624	0.779	0.662	1.141	1.379	1.339	1.189	0.743	0.739	0.79	0.869	1.206	1.184	1.28	1.249	0.68	0.768	0.694	0.747	1.127	0.907	1.089	1.192
Zm00001d016198_P003	High	pep chromosome:B73_RefGen_v4:5:150300976:150305724:-1 gene:Zm00001d016198 transcript:Zm00001d016198_T003 gene_biotype:protein_coding transcript_biotype:protein_coding gene_symbol:glutamate-oxaloacetic transaminase3 description: glutamate-oxaloacetic transaminase3	62	22	119	22	430	47.7	7.34	0.78	0.585	0.732	0.577	1.207	1.316	1.326	1.215	0.619	0.656	0.64	0.605	1.244	1.108	1.352	1.303	0.565	0.637	0.612	0.642	1.343	1.247	1.396	1.25
Zm00001d050666_P001	High	pep chromosome:B73_RefGen_v4:4:113569136:113572987:1 gene:Zm00001d050666 transcript:Zm00001d050666_T001 gene_biotype:protein_coding transcript_biotype:protein_coding description:2-Cys peroxiredoxin BAS1 chloroplastic	67	20	285	3	260	28.3	6.1	1.172	1.059	1.014	1.052	0.919	0.866	0.862	0.918	1.147	1.105	1.122	1.05	0.981	0.972	0.893	0.854	1.102	1.11	1.104	1.128	0.909	1.054	0.971	0.87
Zm00001d028709_P003	High	pep chromosome:B73_RefGen_v4:1:43901180:43904278:1 gene:Zm00001d028709 transcript:Zm00001d028709_T003 gene_biotype:protein_coding transcript_biotype:protein_coding description: ascorbate peroxidase homolog3	80	18	314	5	266	29.2	5.82	1.004	1.107	0.935	1.199	0.975	0.936	0.806	0.929	1.117	1.09	1.116	1.054	0.847	0.711	0.744	1.0	1.156	1.191	1.138	1.124	1.006	1.087	0.888	0.819
Zm00001d017121_P001	High	pep chromosome:B73_RefGen_v4:5:186104976:186109690:1 gene:Zm00001d017121 transcript:Zm00001d017121_T001 gene_biotype:protein_coding transcript_biotype:protein_coding gene_symbol:glyceraldehyde-3-phosphate dehydrogenase4 description: glyceraldehyde-3-phosphate dehydrogenase4	52	22	224	14	510	55.7	9.42	1.142	1.083	1.064	1.09	0.92	1.053	0.822	0.944	1.246	1.071	1.115	1.036	0.852	0.793	0.755	1.03	1.074	1.117	0.96	1.003	1.075	0.94	0.862	0.809
Zm00001d045025_P005	High	pep chromosome:B73_RefGen_v4:9:10466406:10471225:-1 gene:Zm00001d045025 transcript:Zm00001d045025_T005 gene_biotype:protein_coding transcript_biotype:protein_coding description:20 kDa chaperonin chloroplastic	77	19	207	14	246	25.7	8.47	1.393	1.248	1.145	1.156	0.849	0.92	0.809	0.879	1.395	1.282	1.23	1.266	0.781	0.77	0.797	0.855	1.258	1.353	1.254	1.219	0.875	0.991	0.856	0.84
Zm00001d038841_P011	High	pep chromosome:B73_RefGen_v4:6:165632450:165639818:-1 gene:Zm00001d038841 transcript:Zm00001d038841_T011 gene_biotype:protein_coding transcript_biotype:protein_coding gene_symbol:putative aldehyde dehydrogenase MIS1 description: putative aldehyde dehydrogenase MIS1	54	20	110	20	552	60.6	6.8	0.969	0.871	0.813	0.809	1.207	1.084	1.016	1.001	0.961	0.852	0.826	0.786	1.184	1.04	1.08	1.119	0.926	0.899	0.846	0.731	1.212	1.224	1.146	1.009
Zm00001d015004_P002	High	pep chromosome:B73_RefGen_v4:5:71947772:71951327:1 gene:Zm00001d015004 transcript:Zm00001d015004_T002 gene_biotype:protein_coding transcript_biotype:protein_coding description:Protein LOW PSII ACCUMULATION 3 chloroplastic	69	19	110	19	379	42.5	6.81	0.984	1.103	1.031	0.979	1.075	0.988	0.995	0.995	1.012	1.096	1.04	1.051	1.02	0.961	1.031	0.963	0.966	1.079	1.149	1.192	0.969	1.069	1.014	0.982
Zm00001d046184_P001	High	pep chromosome:B73_RefGen_v4:9:70231085:70232642:1 gene:Zm00001d046184 transcript:Zm00001d046184_T001 gene_biotype:protein_coding transcript_biotype:protein_coding description:Peroxidase 52	75	14	136	14	313	32.9	8.21	1.184	1.209	0.928	0.966	0.905	0.834	0.779	0.797	1.162	1.292	1.008	0.921	0.959	0.925	0.835	0.884	1.253	1.271	1.165	1.152	0.861	1.016	1.01	0.805
Zm00001d011965_P001	High	pep chromosome:B73_RefGen_v4:8:165285679:165288425:1 gene:Zm00001d011965 transcript:Zm00001d011965_T001 gene_biotype:protein_coding transcript_biotype:protein_coding description:Aldolase-type TIM barrel family protein	67	21	163	7	429	46.2	7.33	1.025	1.019	0.882	0.953	1.057	1.004	1.034	1.007	1.061	0.958	0.925	0.932	1.029	0.969	0.953	1.175	1.113	1.04	0.977	0.963	1.123	1.168	1.109	0.913
Zm00001d037532_P001	High	pep chromosome:B73_RefGen_v4:6:128399274:128418621:1 gene:Zm00001d037532 transcript:Zm00001d037532_T001 gene_biotype:protein_coding transcript_biotype:protein_coding description:6-phosphofructo-2-kinase/fructose-26-bisphosphatase	43	25	88	22	773	84.5	5.86	0.789	0.802	1.003	0.85	0.918	1.067	1.22	1.241	0.741	0.934	0.866	0.802	0.999	1.066	1.229	1.091	0.759	0.899	0.928	0.903	0.871	0.914	0.958	1.283
Zm00001d021784_P001	High	pep chromosome:B73_RefGen_v4:7:162969080:162970349:1 gene:Zm00001d021784 transcript:Zm00001d021784_T001 gene_biotype:protein_coding transcript_biotype:protein_coding description:Chlorophyll a-b binding protein of LHCII type III	70	15	187	12	269	28.8	5.27	1.346	1.448	1.397	1.428	0.822	0.76	0.675	0.747	1.548	1.448	1.461	1.455	0.887	0.977	0.769	0.753	1.599	1.428	1.349	1.744	0.801	0.99	0.772	0.734
Zm00001d028998_P001	High	pep chromosome:B73_RefGen_v4:1:54251798:54253443:-1 gene:Zm00001d028998 transcript:Zm00001d028998_T001 gene_biotype:protein_coding transcript_biotype:protein_coding description:hydroxyproline-rich glycoprotein family protein	74	25	171	18	363	40.6	7.06	1.274	1.349	1.446	1.829	0.626	0.679	0.581	0.601	1.574	1.268	1.612	1.95	0.608	0.609	0.58	0.647	1.798	1.34	1.355	1.226	0.692	0.612	0.587	0.507
Zm00001d049059_P001	High	pep chromosome:B73_RefGen_v4:4:14333136:14336565:1 gene:Zm00001d049059 transcript:Zm00001d049059_T001 gene_biotype:protein_coding transcript_biotype:protein_coding gene_symbol:alcohol dehydrogenase2 description: alcohol dehydrogenase2	62	17	111	12	379	41.0	6.06	0.52	0.475	0.562	0.496	1.26	1.404	1.473	1.337	0.516	0.548	0.582	0.505	1.273	1.319	1.298	1.272	0.473	0.5	0.52	0.483	1.38	0.951	1.223	1.261
Zm00001d032197_P001	High	pep chromosome:B73_RefGen_v4:1:216771029:216772472:-1 gene:Zm00001d032197 transcript:Zm00001d032197_T001 gene_biotype:protein_coding transcript_biotype:protein_coding description:Chlorophyll a-b binding protein 4 chloroplastic	80	14	147	8	247	26.9	7.12	0.861	0.853	1.081	0.814	0.961	0.946	1.001	1.053	0.838	0.932	1.05	0.899	0.994	1.44	0.991	1.023	0.916	0.855	0.826	0.904	0.929	1.133	1.032	1.037
Zm00001d005818_P001	High	pep chromosome:B73_RefGen_v4:2:189658754:189670074:-1 gene:Zm00001d005818 transcript:Zm00001d005818_T001 gene_biotype:protein_coding transcript_biotype:protein_coding description:Aldehyde dehydrogenase family 7 member B4	56	20	107	20	511	54.6	6.71	0.923	0.789	0.822	0.809	1.121	1.065	1.029	1.096	0.85	0.758	0.793	0.792	1.158	1.058	1.131	1.153	0.915	0.774	0.773	0.692	1.257	1.154	1.242	1.112
Zm00001d042697_P002	High	pep chromosome:B73_RefGen_v4:3:177338965:177341399:-1 gene:Zm00001d042697 transcript:Zm00001d042697_T002 gene_biotype:protein_coding transcript_biotype:protein_coding gene_symbol:photosystem II subunit PsbS1 description: photosystem II subunit PsbS1	70	16	335	16	272	28.4	9.09	1.435	1.69	1.301	1.438	0.816	0.714	0.689	0.734	1.427	1.513	1.337	1.325	0.837	0.826	0.676	0.698	1.563	1.512	1.357	1.658	0.761	0.926	0.699	0.711
Zm00001d034072_P001	High	pep chromosome:B73_RefGen_v4:1:283163311:283164753:1 gene:Zm00001d034072 transcript:Zm00001d034072_T001 gene_biotype:protein_coding transcript_biotype:protein_coding description:UDP-glucose 6-dehydrogenase	60	21	110	6	480	52.9	6.0	0.833	0.87	0.824	0.981	1.06	1.163	1.013	1.049	0.943	0.801	0.846	1.196	1.012	1.101	0.959	1.28	1.054	0.902	0.788	0.76	1.254	1.219	1.203	1.015
Zm00001d011104_P001	High	pep chromosome:B73_RefGen_v4:8:139082575:139085139:-1 gene:Zm00001d011104 transcript:Zm00001d011104_T001 gene_biotype:protein_coding transcript_biotype:protein_coding description:Photosynthetic NDH subunit of lumenal location 5 chloroplastic	67	15	315	4	248	26.2	9.19	1.508	1.301	1.183	1.18	0.785	0.736	0.787	0.837	1.136	1.145	0.995	1.001	0.906	0.988	0.855	0.934	1.219	1.118	1.147	1.159	0.892	1.033	0.947	0.88
Zm00001d031674_P003	High	pep chromosome:B73_RefGen_v4:1:198267879:198271992:1 gene:Zm00001d031674 transcript:Zm00001d031674_T003 gene_biotype:protein_coding transcript_biotype:protein_coding description:Glycine--tRNA ligase mitochondrial 1	42	26	85	5	726	80.6	6.21	0.639	0.69	0.663	0.869	1.14	1.164	1.042	1.15	0.689	0.777	0.758	0.875	0.984	0.82	1.012	1.091	0.967	0.92	0.944	0.891	1.216	1.222	1.119	1.268
Zm00001d021295_P005	High	pep chromosome:B73_RefGen_v4:7:148139739:148148605:1 gene:Zm00001d021295 transcript:Zm00001d021295_T005 gene_biotype:protein_coding transcript_biotype:protein_coding description:DNA photolyases;DNA photolyases	49	25	87	25	706	78.7	7.93	0.811	0.892	0.976	0.948	1.028	0.992	1.126	1.06	0.793	0.912	0.998	0.89	1.055	1.159	1.222	1.036	0.635	0.817	0.919	0.875	0.921	0.942	1.024	1.052
Zm00001d007048_P001	High	pep chromosome:B73_RefGen_v4:2:220862814:220866296:1 gene:Zm00001d007048 transcript:Zm00001d007048_T001 gene_biotype:protein_coding transcript_biotype:protein_coding description:NADH dehydrogenase [ubiquinone] flavoprotein 1 mitochondrial	55	19	91	1	504	55.2	7.85	1.095	0.911	1.003	1.462	0.925	0.865	0.915	0.825	1.204	1.008	1.042	1.207	0.83	1.02	0.871	0.897	1.176	1.048	0.987	0.928	0.958	0.881	0.82	1.011
Zm00001d003632_P003	High	pep chromosome:B73_RefGen_v4:2:51106489:51111751:-1 gene:Zm00001d003632 transcript:Zm00001d003632_T003 gene_biotype:protein_coding transcript_biotype:protein_coding gene_symbol:regulator of chromosome condensation2 description: regulator of chromosome condensation2	66	22	101	22	443	47.1	5.66	1.469	1.356	1.233	1.486	0.675	0.748	0.65	0.73	1.507	1.227	1.33	1.624	0.651	0.67	0.641	0.732	1.512	1.188	1.104	1.18	0.68	0.697	0.688	0.687
Zm00001d023431_P002	High	pep chromosome:B73_RefGen_v4:10:5419971:5427473:-1 gene:Zm00001d023431 transcript:Zm00001d023431_T002 gene_biotype:protein_coding transcript_biotype:protein_coding description:Signal recognition particle 54 kDa protein chloroplastic	48	25	125	20	564	62.0	9.8	0.694	0.858	0.985	0.977	1.03	1.068	1.218	1.155	0.816	0.97	1.002	1.215	1.062	1.082	1.233	1.09	0.837	0.908	1.088	1.045	0.929	0.951	1.017	1.148
Zm00001d053801_P001	High	pep chromosome:B73_RefGen_v4:4:241344798:241348496:-1 gene:Zm00001d053801 transcript:Zm00001d053801_T001 gene_biotype:protein_coding transcript_biotype:protein_coding description:Phosphatase IMPL1 chloroplastic	60	16	101	16	360	38.8	6.55	1.372	1.137	1.124	1.011	0.87	0.798	0.824	0.806	1.123	1.151	1.058	0.913	0.849	0.862	0.91	0.853	0.941	1.236	1.143	1.14	0.838	0.957	0.887	0.859
Zm00001d038776_P001	High	pep chromosome:B73_RefGen_v4:6:164207910:164212069:-1 gene:Zm00001d038776 transcript:Zm00001d038776_T001 gene_biotype:protein_coding transcript_biotype:protein_coding description:Probable mitochondrial-processing peptidase subunit alpha-2 chloroplastic/mitochondrial	58	20	110	2	528	57.1	6.0	1.22	0.989	1.065	0.973	0.911	0.9	0.764	0.846	0.98	0.967	1.086	0.931	0.935	0.957	0.861	1.07	0.981	1.088	1.086	0.982	0.933	1.132	0.957	0.949
Zm00001d024511_P001	High	pep chromosome:B73_RefGen_v4:10:74955857:74958181:1 gene:Zm00001d024511 transcript:Zm00001d024511_T001 gene_biotype:protein_coding transcript_biotype:protein_coding description: ribosomal protein S3	76	17	195	3	229	25.5	9.5	1.009	1.047	1.043	0.998	0.939	0.92	0.867	0.894	1.033	0.95	1.045	0.997	0.861	0.904	0.82	0.894	1.087	1.021	1.029	1.035	0.878	0.896	0.941	0.878
Zm00001d044211_P001	High	pep chromosome:B73_RefGen_v4:3:221916358:221923940:1 gene:Zm00001d044211 transcript:Zm00001d044211_T001 gene_biotype:protein_coding transcript_biotype:protein_coding description:Phosphoglucomutase chloroplastic	47	19	138	19	604	66.0	6.32	1.109	0.972	1.184	0.888	1.008	1.053	1.117	1.115	0.868	1.001	0.967	0.84	0.959	1.112	1.056	0.978	0.767	1.128	1.018	1.004	0.961	1.033	1.041	1.097
Zm00001d003252_P001	High	pep chromosome:B73_RefGen_v4:2:37956894:37964954:-1 gene:Zm00001d003252 transcript:Zm00001d003252_T001 gene_biotype:protein_coding transcript_biotype:protein_coding gene_symbol:glucose-6-phosphate dehydrogenase1 description: glucose-6-phosphate dehydrogenase1	55	24	137	13	507	57.6	6.77	0.655	0.677	0.78	0.8	1.268	1.282	1.094	1.282	0.724	0.692	0.852	0.729	1.291	1.222	1.123	1.29	0.793	0.598	0.719	0.566	1.294	1.344	1.178	1.153
Zm00001d039157_P001	High	pep chromosome:B73_RefGen_v4:6:171239022:171243031:-1 gene:Zm00001d039157 transcript:Zm00001d039157_T001 gene_biotype:protein_coding transcript_biotype:protein_coding description:V-type proton ATPase subunit C	71	22	129	11	377	42.7	5.64	1.082	0.954	0.983	0.979	1.001	0.97	0.912	1.002	0.958	0.954	0.894	0.951	1.033	0.959	0.927	1.001	1.122	1.008	1.017	0.97	1.033	1.097	0.977	0.946
Zm00001d007301_P001	High	pep chromosome:B73_RefGen_v4:2:227279908:227283959:1 gene:Zm00001d007301 transcript:Zm00001d007301_T001 gene_biotype:protein_coding transcript_biotype:protein_coding gene_symbol:protein disulfide isomerase2 description: protein disulfide isomerase2	53	27	143	13	549	60.7	5.02	1.027	1.108	1.079	1.392	0.749	0.689	0.966	0.856	0.988	0.893	0.994	1.33	0.821	0.825	1.093	0.992	1.477	0.964	0.91	1.017	0.839	0.675	1.242	1.005
Zm00001d015088_P001	High	pep chromosome:B73_RefGen_v4:5:75060623:75064683:-1 gene:Zm00001d015088 transcript:Zm00001d015088_T001 gene_biotype:protein_coding transcript_biotype:protein_coding description:3-isopropylmalate dehydratase large subunit	59	21	111	11	505	54.6	7.14	0.674	0.634	0.766	0.638	1.228	1.327	1.375	1.326	0.641	0.661	0.78	0.679	1.132	1.199	1.315	1.208	0.559	0.695	0.681	0.702	1.159	1.038	1.305	1.307
Zm00001d023792_P007	High	pep chromosome:B73_RefGen_v4:10:20857084:20890143:1 gene:Zm00001d023792 transcript:Zm00001d023792_T007 gene_biotype:protein_coding transcript_biotype:protein_coding description:Phosphoglucan water dikinase chloroplastic	49	29	89	2	787	85.3	5.12	1.01	0.881	0.949	0.824	1.057	1.084	0.999	1.014	0.765	0.878	0.768	0.838	0.992	1.171	0.999	0.885	0.833	1.123	0.907	0.875	1.098	1.013	1.054	0.932
Zm00001d028915_P009	High	pep chromosome:B73_RefGen_v4:1:51101145:51160381:1 gene:Zm00001d028915 transcript:Zm00001d028915_T009 gene_biotype:protein_coding transcript_biotype:protein_coding description:Chloroplast protein HCF243	58	28	101	22	624	68.5	5.8	0.795	0.905	0.933	0.911	1.096	0.939	1.111	1.044	0.848	0.983	0.94	0.866	1.104	1.139	1.136	1.006	0.842	0.897	0.973	0.955	1.086	1.159	1.145	1.067
Zm00001d048737_P001	High	pep chromosome:B73_RefGen_v4:4:4611295:4613053:-1 gene:Zm00001d048737 transcript:Zm00001d048737_T001 gene_biotype:protein_coding transcript_biotype:protein_coding	50	27	96	25	538	57.8	4.74	1.137	0.885	1.195	0.774	0.983	1.007	1.146	1.044	0.81	1.072	0.938	0.876	0.89	1.095	1.033	0.923	0.771	1.14	1.039	1.04	0.907	0.934	0.981	1.201
Zm00001d010672_P001	High	pep chromosome:B73_RefGen_v4:8:123814340:123816096:-1 gene:Zm00001d010672 transcript:Zm00001d010672_T001 gene_biotype:protein_coding transcript_biotype:protein_coding description:Metacaspase type II	61	10	338	6	181	18.6	4.55	0.913	0.858	1.024	0.909	1.102	1.053	1.049	1.106	0.806	0.845	0.947	0.919	1.024	1.043	1.066	0.987	0.724	0.873	0.965	0.867	0.963	0.992	1.039	1.051
Zm00001d015929_P002	High	pep chromosome:B73_RefGen_v4:5:132181261:132195639:1 gene:Zm00001d015929 transcript:Zm00001d015929_T002 gene_biotype:protein_coding transcript_biotype:protein_coding description:GTP-binding protein TypA	44	23	96	23	671	73.7	7.18	0.511	0.579	0.694	0.561	1.235	1.255	1.31	1.147	0.63	0.676	0.718	0.772	1.187	0.96	1.284	1.247	0.461	0.69	0.634	0.606	1.234	1.116	1.278	1.319
Zm00001d015837_P001	High	pep chromosome:B73_RefGen_v4:5:124870872:124878713:1 gene:Zm00001d015837 transcript:Zm00001d015837_T001 gene_biotype:protein_coding transcript_biotype:protein_coding description:Outer envelope protein 80 chloroplastic	49	27	90	10	661	71.3	8.0	0.873	0.791	0.882	0.818	0.949	0.896	1.049	1.106	0.845	0.881	0.88	0.888	0.952	1.078	1.16	1.073	0.786	0.837	0.864	0.818	0.979	1.041	1.096	1.161
Zm00001d014258_P010	High	pep chromosome:B73_RefGen_v4:5:38471801:38476525:-1 gene:Zm00001d014258 transcript:Zm00001d014258_T010 gene_biotype:protein_coding transcript_biotype:protein_coding gene_symbol:alanine aminotransferase5 description: alanine aminotransferase5	54	23	142	5	482	52.8	6.46	0.755	0.62	0.733	0.646	1.001	1.1	1.088	1.371	0.794	0.797	0.736	0.664	1.168	0.985	1.358	1.509	0.743	0.603	0.736	0.751	1.168	0.903	1.312	0.989
Zm00001d014291_P001	High	pep chromosome:B73_RefGen_v4:5:39715418:39722456:1 gene:Zm00001d014291 transcript:Zm00001d014291_T001 gene_biotype:protein_coding transcript_biotype:protein_coding description:Probable protein phosphatase 2C 71	47	15	146	14	565	58.8	4.58	0.956	0.86	0.79	0.752	1.032	1.128	1.1	1.133	0.861	0.802	0.846	0.775	1.059	1.151	1.142	1.076	0.876	1.0	0.876	0.855	1.189	0.957	1.074	1.232
Zm00001d006185_P001	High	pep chromosome:B73_RefGen_v4:2:200996430:200999253:1 gene:Zm00001d006185 transcript:Zm00001d006185_T001 gene_biotype:protein_coding transcript_biotype:protein_coding description:6-phosphogluconolactonase	67	15	157	13	324	34.8	7.94	1.279	1.075	1.099	1.266	0.911	0.845	0.779	0.885	1.208	1.017	1.211	1.168	0.858	0.913	0.781	0.95	1.367	1.019	1.011	0.931	1.03	1.053	0.918	0.867
Zm00001d024493_P002	High	pep chromosome:B73_RefGen_v4:10:74093371:74099447:1 gene:Zm00001d024493 transcript:Zm00001d024493_T002 gene_biotype:protein_coding transcript_biotype:protein_coding description:Valine--tRNA ligase mitochondrial 1	41	29	96	7	815	92.7	5.41	0.822	0.913	0.879	0.963	1.021	0.961	1.045	0.975	0.829	0.818	0.783	0.832	1.12	1.058	1.015	1.092	0.813	0.882	0.945	0.873	1.073	1.187	1.048	1.103
Zm00001d028687_P001	High	pep chromosome:B73_RefGen_v4:1:43083284:43088852:-1 gene:Zm00001d028687 transcript:Zm00001d028687_T001 gene_biotype:protein_coding transcript_biotype:protein_coding gene_symbol:calcium pump2 description: calcium pump2	33	27	76	6	1061	115.2	5.53	0.676	0.618	0.795	0.6	1.192	1.086	1.26	1.194	0.624	0.84	0.751	0.861	1.162	1.168	1.277	1.187	1.32	1.044	0.891	1.055	1.122	0.998	1.002	0.881
Zm00001d018936_P001	High	pep chromosome:B73_RefGen_v4:7:9658900:9661440:-1 gene:Zm00001d018936 transcript:Zm00001d018936_T001 gene_biotype:protein_coding transcript_biotype:protein_coding description:Probable ribose-5-phosphate isomerase 3 chloroplastic	53	14	191	14	405	43.5	8.1	1.626	1.311	1.402	1.281	0.786	0.796	0.782	0.816	1.469	1.27	1.334	1.153	0.744	0.786	0.769	0.732	1.335	1.433	1.379	1.26	0.753	0.812	0.736	0.838
Zm00001d053776_P015	High	pep chromosome:B73_RefGen_v4:4:240858718:240875478:-1 gene:Zm00001d053776 transcript:Zm00001d053776_T015 gene_biotype:protein_coding transcript_biotype:protein_coding description:Succinate-semialdehyde dehydrogenase mitochondrial	53	19	100	12	527	56.1	7.66	1.002	0.827	0.868	0.843	1.049	1.016	1.055	1.072	0.904	0.869	0.858	0.812	1.031	1.012	1.005	1.082	0.91	0.883	0.861	0.746	1.147	1.126	1.134	0.994
Zm00001d053308_P007	High	pep chromosome:B73_RefGen_v4:4:225414853:225429989:-1 gene:Zm00001d053308 transcript:Zm00001d053308_T007 gene_biotype:protein_coding transcript_biotype:protein_coding	42	24	87	8	727	78.4	8.91	0.66	0.621	0.729	0.657	1.241	1.285	1.226	1.196	0.573	0.591	0.631	0.615	1.272	1.23	1.134	1.369	0.624	0.652	0.657	0.6	1.357	1.224	1.367	1.161
Zm00001d009987_P003	High	pep chromosome:B73_RefGen_v4:8:93548295:93551747:1 gene:Zm00001d009987 transcript:Zm00001d009987_T003 gene_biotype:protein_coding transcript_biotype:protein_coding description:Ubiquinone biosynthesis protein ubiB	49	26	98	5	712	78.4	6.13	0.799	0.858	0.871	0.952	1.009	1.0	1.035	1.052	0.764	0.901	0.88	0.953	1.196	1.183	1.2	1.128	0.699	0.894	0.909	0.867	1.058	1.204	1.18	1.024
Zm00001d052796_P004	High	pep chromosome:B73_RefGen_v4:4:201214891:201216166:-1 gene:Zm00001d052796 transcript:Zm00001d052796_T004 gene_biotype:protein_coding transcript_biotype:protein_coding description:14-3-3-like protein A	64	16	234	9	259	28.6	4.94	0.82	0.728	0.797	0.747	1.059	1.193	1.308	1.226	0.694	0.692	0.676	0.706	1.224	1.094	1.244	1.185	0.667	0.716	0.725	0.668	1.226	0.9	1.05	1.331
Zm00001d037279_P011	High	pep chromosome:B73_RefGen_v4:6:119259228:119267817:1 gene:Zm00001d037279 transcript:Zm00001d037279_T011 gene_biotype:protein_coding transcript_biotype:protein_coding description:Dynamin-2A	44	36	89	12	913	99.6	9.14	0.776	0.688	0.807	0.753	1.199	1.345	1.337	1.308	0.69	0.707	0.779	0.787	1.185	1.145	1.149	1.175	0.746	0.703	0.715	0.703	1.237	1.07	1.346	1.212
Zm00001d046591_P001	High	pep chromosome:B73_RefGen_v4:9:97600588:97605812:-1 gene:Zm00001d046591 transcript:Zm00001d046591_T001 gene_biotype:protein_coding transcript_biotype:protein_coding gene_symbol:vacuolar-type H+-pyrophosphatase5 description: vacuolar-type H+-pyrophosphatase5	24	21	144	3	771	80.6	5.4	0.647	0.659	0.664	0.574	1.38	1.355	1.385	1.162	0.654	0.758	0.68	0.597	1.298	1.383	1.404	1.158	0.721	0.712	0.771	0.71	1.151	0.977	1.152	0.974
Zm00001d042727_P001	High	pep chromosome:B73_RefGen_v4:3:178253843:178256630:-1 gene:Zm00001d042727 transcript:Zm00001d042727_T001 gene_biotype:protein_coding transcript_biotype:protein_coding description:Fructose-16-bisphosphatase cytosolic	55	18	154	11	343	37.4	5.88	0.645	0.893	0.804	0.949	1.142	1.167	1.216	1.274	0.668	0.867	0.859	0.891	1.174	1.125	1.308	1.128	0.541	0.703	0.818	0.766	1.034	1.033	1.2	1.283
Zm00001d016134_P002	High	pep chromosome:B73_RefGen_v4:5:146042207:146043738:-1 gene:Zm00001d016134 transcript:Zm00001d016134_T002 gene_biotype:protein_coding transcript_biotype:protein_coding gene_symbol:iron-sulfur protein1 description: iron-sulfur protein1	71	13	274	4	226	24.0	8.32	1.416	1.476	1.247	1.198	0.815	0.739	0.681	0.764	1.367	1.344	1.235	1.062	0.784	0.762	0.71	0.725	1.289	1.509	1.441	1.792	0.7	0.925	0.73	0.762
Zm00001d018632_P001	High	pep chromosome:B73_RefGen_v4:7:1388811:1390530:1 gene:Zm00001d018632 transcript:Zm00001d018632_T001 gene_biotype:protein_coding transcript_biotype:protein_coding description:Pyridoxal 5'-phosphate synthase-like subunit PDX1.2	43	13	277	3	413	44.0	9.39	1.488	1.164	1.233	1.004	0.906	0.843	0.919	0.873	1.272	1.205	1.166	0.909	0.846	0.854	0.895	0.883	0.944	1.177	1.19	1.137	0.891	0.886	0.856	0.901
Zm00001d049500_P002	High	pep chromosome:B73_RefGen_v4:4:32584947:32587280:1 gene:Zm00001d049500 transcript:Zm00001d049500_T002 gene_biotype:protein_coding transcript_biotype:protein_coding description:40S ribosomal protein S3-1	75	17	191	3	228	25.4	9.52	1.022	1.078	1.086	1.096	1.047	0.984	1.054	0.976	1.087	1.04	1.101	1.029	0.968	1.025	0.997	0.937	1.091	1.0	0.917	0.929	0.98	0.94	0.932	0.958
Zm00001d051870_P001	High	pep chromosome:B73_RefGen_v4:4:172950400:172953761:-1 gene:Zm00001d051870 transcript:Zm00001d051870_T001 gene_biotype:protein_coding transcript_biotype:protein_coding gene_symbol:si683005e02 description:O-methyltransferase family protein	69	16	95	16	374	39.6	5.33	1.069	0.999	1.026	0.96	0.944	0.914	0.921	0.958	1.048	1.178	1.082	0.986	0.945	0.916	0.933	1.059	0.917	1.091	1.105	1.118	0.955	1.033	1.022	0.947
Zm00001d013039_P001	High	pep chromosome:B73_RefGen_v4:5:3603517:3604227:-1 gene:Zm00001d013039 transcript:Zm00001d013039_T001 gene_biotype:protein_coding transcript_biotype:protein_coding description: photosystem I subunit d1	61	18	765	4	236	25.3	9.86	1.431	1.603	1.32	1.368	0.665	0.664	0.612	0.672	1.539	1.415	1.38	1.24	0.636	0.791	0.627	0.607	1.439	1.445	1.292	1.548	0.694	0.869	0.715	0.697
Zm00001d031749_P001	High	pep chromosome:B73_RefGen_v4:1:200686322:200689932:-1 gene:Zm00001d031749 transcript:Zm00001d031749_T001 gene_biotype:protein_coding transcript_biotype:protein_coding description:Pyridoxal phosphate (PLP)-dependent transferases superfamily protein	59	20	99	16	499	55.9	5.47	1.199	0.975	1.06	1.068	1.065	1.141	0.899	0.953	1.164	0.911	1.096	0.938	1.125	1.043	0.957	0.977	1.361	1.015	0.983	0.837	1.112	1.072	0.932	0.965
Zm00001d037717_P002	High	pep chromosome:B73_RefGen_v4:6:135053658:135064649:-1 gene:Zm00001d037717 transcript:Zm00001d037717_T002 gene_biotype:protein_coding transcript_biotype:protein_coding description:Heat shock 70 kDa protein 14	34	28	114	7	843	93.7	5.55	0.753	0.766	0.86	0.821	1.149	1.287	1.191	1.226	0.772	0.673	0.703	0.702	1.181	0.948	1.18	1.272	0.658	0.716	0.616	0.64	1.191	0.941	1.197	1.177
Zm00001d028810_P001	High	pep chromosome:B73_RefGen_v4:1:47141802:47151051:1 gene:Zm00001d028810 transcript:Zm00001d028810_T001 gene_biotype:protein_coding transcript_biotype:protein_coding description:LL-diaminopimelate aminotransferase chloroplastic	56	19	129	19	462	49.7	6.98	1.285	1.263	1.209	1.388	0.763	0.751	0.71	0.785	1.299	1.244	1.244	1.434	0.8	0.836	0.83	0.846	1.291	1.191	1.192	1.185	0.834	0.902	0.801	0.755
Zm00001d004021_P001	High	pep chromosome:B73_RefGen_v4:2:76077655:76080443:1 gene:Zm00001d004021 transcript:Zm00001d004021_T001 gene_biotype:protein_coding transcript_biotype:protein_coding gene_symbol:violaxanthin de-epoxidase1 description: violaxanthin de-epoxidase1	63	19	122	19	446	50.5	5.44	1.001	1.155	1.014	1.127	1.098	0.84	0.876	0.902	0.995	1.068	1.037	0.954	0.988	1.128	0.953	0.832	1.025	1.006	1.107	1.102	0.865	1.044	0.965	0.978
Zm00001d028260_P004	High	pep chromosome:B73_RefGen_v4:1:28169402:28171917:-1 gene:Zm00001d028260 transcript:Zm00001d028260_T004 gene_biotype:protein_coding transcript_biotype:protein_coding gene_symbol:glutamine synthetase6 description: glutamine synthetase6	54	14	113	5	389	42.7	5.9	0.897	0.638	0.929	0.558	1.196	1.213	1.295	1.203	0.59	0.71	0.697	0.577	1.09	1.196	1.29	1.144	0.492	0.758	0.772	0.637	1.323	1.156	1.26	1.335
Zm00001d019177_P001	High	pep chromosome:B73_RefGen_v4:7:20467255:20469434:1 gene:Zm00001d019177 transcript:Zm00001d019177_T001 gene_biotype:protein_coding transcript_biotype:protein_coding description:Chloroplast stem-loop binding protein of 41 kDa a chloroplastic	51	17	115	17	449	46.7	8.34	0.957	0.721	1.107	0.745	0.988	1.067	1.093	1.265	0.649	0.731	0.889	0.746	0.958	1.12	1.285	1.095	0.576	0.845	0.954	0.922	0.938	0.907	1.183	1.326
Zm00001d028436_P001	High	pep chromosome:B73_RefGen_v4:1:34959814:34966593:1 gene:Zm00001d028436 transcript:Zm00001d028436_T001 gene_biotype:protein_coding transcript_biotype:protein_coding description:V-type proton ATPase subunit a3	36	22	114	7	822	92.9	6.27	0.887	0.868	0.915	0.912	1.225	1.173	1.119	1.092	0.786	0.761	0.811	0.79	1.247	1.187	1.132	1.187	0.887	0.87	0.847	0.785	1.183	1.152	1.127	1.053
Zm00001d047757_P001	High	pep chromosome:B73_RefGen_v4:9:141020616:141024529:1 gene:Zm00001d047757 transcript:Zm00001d047757_T001 gene_biotype:protein_coding transcript_biotype:protein_coding description: ascorbate peroxidase homolog	83	17	296	4	250	27.3	5.83	1.041	1.117	0.881	1.105	0.95	1.061	0.776	0.976	1.166	1.226	1.181	1.196	0.833	0.764	0.791	1.063	1.118	1.113	1.03	1.052	0.94	1.049	0.864	0.816
Zm00001d033108_P004	High	pep chromosome:B73_RefGen_v4:1:250339357:250347246:-1 gene:Zm00001d033108 transcript:Zm00001d033108_T004 gene_biotype:protein_coding transcript_biotype:protein_coding description:Lysine--tRNA ligase cytoplasmic	42	25	98	12	708	79.6	6.9	0.649	0.678	0.731	0.774	1.12	1.208	1.151	1.081	0.822	0.893	0.88	0.937	1.135	1.114	1.085	1.077	0.779	0.844	0.767	0.809	1.184	1.051	1.187	1.15
Zm00001d046135_P001	High	pep chromosome:B73_RefGen_v4:9:65831648:65845159:-1 gene:Zm00001d046135 transcript:Zm00001d046135_T001 gene_biotype:protein_coding transcript_biotype:protein_coding description:Protein DJ-1 homolog B	46	15	99	15	437	46.7	7.96	0.885	0.816	0.8	0.83	1.104	1.035	1.071	1.044	0.805	0.789	0.817	0.777	1.082	1.024	1.068	1.038	0.806	0.818	0.839	0.741	1.077	0.994	1.142	1.003
Zm00001d018891_P001	High	pep chromosome:B73_RefGen_v4:7:8478320:8494304:-1 gene:Zm00001d018891 transcript:Zm00001d018891_T001 gene_biotype:protein_coding transcript_biotype:protein_coding gene_symbol:chloroplast RNA processing4 description: chloroplast RNA processing4	39	27	84	27	894	96.7	6.14	0.581	0.756	0.798	0.784	1.147	1.221	1.329	1.302	0.647	0.708	0.799	0.98	1.159	1.026	1.273	1.217	0.679	0.664	0.743	0.787	1.095	0.878	1.159	1.265
Zm00001d033383_P002	High	pep chromosome:B73_RefGen_v4:1:261132729:261138355:-1 gene:Zm00001d033383 transcript:Zm00001d033383_T002 gene_biotype:protein_coding transcript_biotype:protein_coding gene_symbol:hydroxymethylpyrimidine phosphate synthase1 description: hydroxymethylpyrimidine phosphate synthase1	48	23	112	23	603	67.1	6.33	0.813	0.91	0.957	0.934	0.968	1.033	1.176	1.182	0.883	0.937	0.971	0.98	0.937	1.024	1.178	1.13	0.704	0.941	0.912	0.932	1.0	1.047	1.044	1.043
Zm00001d043548_P001	High	pep chromosome:B73_RefGen_v4:3:203546413:203550523:-1 gene:Zm00001d043548 transcript:Zm00001d043548_T001 gene_biotype:protein_coding transcript_biotype:protein_coding description:Phenylalanine--tRNA ligase chloroplastic/mitochondrial	57	24	115	9	447	50.8	7.31	0.66	0.721	0.755	0.747	1.316	1.307	1.299	1.216	0.632	0.754	0.782	0.784	1.259	1.185	1.303	1.231	0.551	0.656	0.616	0.634	1.186	1.034	1.166	1.219
Zm00001d049541_P001	High	pep chromosome:B73_RefGen_v4:4:33817769:33820095:-1 gene:Zm00001d049541 transcript:Zm00001d049541_T001 gene_biotype:protein_coding transcript_biotype:protein_coding gene_symbol:brown midrib3 description:Flavone 3'-O-methyltransferase 1	65	17	111	17	364	39.5	5.78	0.643	0.575	0.692	0.61	1.119	1.317	1.477	1.183	0.586	0.612	0.66	0.724	1.117	1.315	1.058	1.584	0.518	0.67	0.596	0.645	1.369	1.062	1.396	1.032
Zm00001d007857_P001	High	pep chromosome:B73_RefGen_v4:2:241015793:241017115:-1 gene:Zm00001d007857 transcript:Zm00001d007857_T001 gene_biotype:protein_coding transcript_biotype:protein_coding gene_symbol:photosystem II oxygen evolving polypeptide1 description:Oxygen-evolving enhancer protein 2-1 chloroplastic	58	16	612	10	258	27.2	8.87	1.043	1.323	1.017	1.208	1.045	0.865	0.863	0.909	1.246	1.312	1.116	1.105	0.947	0.883	0.911	0.836	1.15	1.172	1.148	1.324	0.907	1.063	0.914	0.889
Zm00001d009850_P005	High	pep chromosome:B73_RefGen_v4:8:85065927:85071047:-1 gene:Zm00001d009850 transcript:Zm00001d009850_T005 gene_biotype:protein_coding transcript_biotype:protein_coding gene_symbol:importin1 description:Importin subunit alpha	51	19	94	3	529	58.2	5.36	0.712	0.872	0.889	0.948	1.052	1.11	1.071	1.122	0.947	0.774	0.914	0.923	1.124	1.04	1.059	1.176	0.882	0.753	0.806	0.834	1.106	1.056	1.101	0.973
Zm00001d013245_P001	High	pep chromosome:B73_RefGen_v4:5:6952560:6954002:1 gene:Zm00001d013245 transcript:Zm00001d013245_T001 gene_biotype:protein_coding transcript_biotype:protein_coding description:UDP-glucose 6-dehydrogenase	60	21	103	6	480	52.9	6.0	0.835	0.925	0.893	1.024	1.159	1.165	1.005	0.971	0.971	0.95	0.974	1.107	0.97	1.172	1.034	1.179	0.954	0.988	0.863	0.913	1.241	1.187	1.182	0.917
Zm00001d015208_P003	High	pep chromosome:B73_RefGen_v4:5:79389803:79395312:1 gene:Zm00001d015208 transcript:Zm00001d015208_T003 gene_biotype:protein_coding transcript_biotype:protein_coding description:Cleavage and polyadenylation specificity factor (CPSF) A subunit protein	32	32	90	32	1229	135.8	5.53	0.731	0.766	0.814	0.789	1.131	1.107	1.114	1.114	0.726	0.763	0.764	0.835	1.148	1.077	1.056	1.099	0.851	0.796	0.752	0.803	1.178	1.138	1.162	1.085
Zm00001d034761_P001	High	pep chromosome:B73_RefGen_v4:1:301513634:301517270:-1 gene:Zm00001d034761 transcript:Zm00001d034761_T001 gene_biotype:protein_coding transcript_biotype:protein_coding description:Actin-7	52	15	188	3	377	41.6	5.4	0.534	0.572	0.703	0.626	1.143	1.609	1.495	1.483	0.545	0.604	0.67	0.663	1.19	1.338	1.389	1.249	0.542	0.611	0.687	0.571	1.278	0.883	0.97	1.25
Zm00001d004513_P001	High	pep chromosome:B73_RefGen_v4:2:115917625:115925786:1 gene:Zm00001d004513 transcript:Zm00001d004513_T001 gene_biotype:protein_coding transcript_biotype:protein_coding description:Bifunctional 3-phosphoadenosine 5-phosphosulfate synthetase 2	64	25	138	22	475	52.3	8.27	0.852	0.827	1.01	0.827	1.053	1.13	1.148	1.049	0.719	0.802	0.884	0.967	1.07	1.119	1.138	1.063	0.64	0.926	0.902	0.896	1.086	0.974	0.898	1.22
Zm00001d035212_P001	High	pep chromosome:B73_RefGen_v4:6:10035680:10040260:1 gene:Zm00001d035212 transcript:Zm00001d035212_T001 gene_biotype:protein_coding transcript_biotype:protein_coding description:Chloroplast stem-loop binding protein of 41 kDa b chloroplastic	74	20	136	20	321	35.8	7.55	1.08	0.861	1.243	0.753	1.05	1.202	0.949	1.256	0.767	0.909	0.861	0.786	1.015	1.193	1.227	1.027	0.577	0.974	0.925	1.002	0.981	0.944	1.059	1.246
Zm00001d025305_P001	High	pep chromosome:B73_RefGen_v4:10:113480669:113484076:-1 gene:Zm00001d025305 transcript:Zm00001d025305_T001 gene_biotype:protein_coding transcript_biotype:protein_coding gene_symbol:calnexin homolog2 description: calnexin homolog2	46	23	104	9	532	60.2	4.84	0.604	0.597	0.439	0.494	0.619	1.524	1.438	1.423	0.464	0.413	0.443	0.529	1.535	0.708	1.525	1.69	0.83	0.529	0.534	0.45	1.994	0.496	0.737	1.574
Zm00001d026645_P016	High	pep chromosome:B73_RefGen_v4:10:149326723:149340188:-1 gene:Zm00001d026645 transcript:Zm00001d026645_T016 gene_biotype:protein_coding transcript_biotype:protein_coding description:K(+) efflux antiporter 2 chloroplastic	27	25	94	15	1174	125.9	5.5	0.761	0.728	0.718	0.624	1.264	1.279	1.216	1.223	0.62	0.769	0.652	0.569	1.351	1.168	1.302	1.252	0.609	0.75	0.701	0.675	1.301	1.108	1.18	1.234
Zm00001d016542_P001	High	pep chromosome:B73_RefGen_v4:5:166721023:166723750:1 gene:Zm00001d016542 transcript:Zm00001d016542_T001 gene_biotype:protein_coding transcript_biotype:protein_coding description:FAD/NAD(P)-binding oxidoreductase	56	15	318	15	294	31.6	7.15	1.288	1.13	1.198	1.422	0.79	0.71	0.86	0.916	1.423	0.959	1.192	1.338	0.93	0.851	1.033	1.008	1.318	0.928	1.173	1.016	0.729	0.928	1.056	0.883
Zm00001d047436_P001	High	pep chromosome:B73_RefGen_v4:9:129913623:129915474:-1 gene:Zm00001d047436 transcript:Zm00001d047436_T001 gene_biotype:protein_coding transcript_biotype:protein_coding description:AAA-ATPase ASD mitochondrial	57	26	116	24	512	58.1	6.68	0.373	0.394	0.392	0.419	1.217	1.73	1.97	1.467	0.347	0.342	0.388	0.347	1.522	1.786	1.4	1.614	0.311	0.285	0.3	0.303	1.307	0.683	1.033	1.666
Zm00001d031013_P002	High	pep chromosome:B73_RefGen_v4:1:173396175:173402763:1 gene:Zm00001d031013 transcript:Zm00001d031013_T002 gene_biotype:protein_coding transcript_biotype:protein_coding description:Methylcrotonoyl-CoA carboxylase subunit alpha	41	22	78	22	751	81.5	6.99	0.558	0.553	0.624	0.552	1.181	1.34	1.446	1.302	0.5	0.525	0.599	0.636	1.304	1.245	1.432	1.308	0.466	0.526	0.592	0.53	1.245	0.897	1.309	1.293
Zm00001d002953_P002	High	pep chromosome:B73_RefGen_v4:2:27992456:27996965:-1 gene:Zm00001d002953 transcript:Zm00001d002953_T002 gene_biotype:protein_coding transcript_biotype:protein_coding	56	17	100	17	335	37.3	6.95	0.901	0.903	0.841	0.877	0.986	1.055	1.089	1.088	0.924	0.931	0.913	0.853	0.987	0.999	1.031	1.035	0.883	0.981	0.921	0.926	1.041	1.073	1.059	1.126
Zm00001d009948_P002	High	pep chromosome:B73_RefGen_v4:8:91813684:91819566:-1 gene:Zm00001d009948 transcript:Zm00001d009948_T002 gene_biotype:protein_coding transcript_biotype:protein_coding description:Heat shock 70 kDa protein 14	33	28	110	5	833	92.2	5.3	0.659	0.677	0.758	0.782	1.116	1.373	1.439	1.288	0.654	0.744	0.77	0.79	1.118	1.054	1.196	1.156	0.631	0.659	0.645	0.603	1.074	0.712	1.1	1.307
Zm00001d018183_P001	High	pep chromosome:B73_RefGen_v4:5:215965775:215970551:-1 gene:Zm00001d018183 transcript:Zm00001d018183_T001 gene_biotype:protein_coding transcript_biotype:protein_coding gene_symbol:mitochondrial phosphate transporter1 description: mitochondrial phosphate transporter1	54	18	149	18	366	38.6	9.19	1.0	0.722	0.949	0.899	0.957	0.925	0.965	0.93	0.946	0.876	0.935	0.884	0.945	0.994	0.974	1.033	0.96	1.014	0.99	0.894	1.024	0.996	1.063	1.081
Zm00001d007597_P001	High	pep chromosome:B73_RefGen_v4:2:235972116:235976132:1 gene:Zm00001d007597 transcript:Zm00001d007597_T001 gene_biotype:protein_coding transcript_biotype:protein_coding gene_symbol:ABC family1 description: ABC family1	51	24	83	24	705	79.1	7.96	0.784	0.982	1.094	0.969	1.027	0.885	0.975	0.969	0.982	1.035	1.047	1.058	1.047	0.94	1.038	1.024	0.954	1.059	0.992	1.16	0.87	0.961	1.002	0.986
Zm00001d042526_P001	High	pep chromosome:B73_RefGen_v4:3:170861366:170869496:1 gene:Zm00001d042526 transcript:Zm00001d042526_T001 gene_biotype:protein_coding transcript_biotype:protein_coding description:Rhodanese/Cell cycle control phosphatase superfamily protein	40	22	139	22	612	64.6	5.05	1.05	1.265	1.07	1.127	0.972	0.839	0.869	0.855	1.062	1.199	1.151	1.038	0.982	0.991	0.872	0.76	1.104	1.058	1.14	1.145	0.911	0.966	0.887	0.805
Zm00001d038806_P001	High	pep chromosome:B73_RefGen_v4:6:164808309:164812048:1 gene:Zm00001d038806 transcript:Zm00001d038806_T001 gene_biotype:protein_coding transcript_biotype:protein_coding gene_symbol:heat-shock protein 101 description:Chaperone protein ClpB1	38	26	85	24	912	101.1	6.16	0.927	0.852	1.017	0.792	0.912	1.204	0.956	1.068	0.943	0.867	0.881	0.761	1.296	0.771	0.951	1.133	0.896	0.893	0.744	0.933	1.124	0.995	1.182	1.086
Zm00001d042398_P004	High	pep chromosome:B73_RefGen_v4:3:164486824:164493104:-1 gene:Zm00001d042398 transcript:Zm00001d042398_T004 gene_biotype:protein_coding transcript_biotype:protein_coding description:Dolichyl-diphosphooligosaccharide--protein glycosyltransferase subunit 2	40	23	81	20	731	78.9	7.28	0.85	0.764	0.863	0.845	1.109	1.119	1.096	1.112	0.861	0.806	0.876	0.868	1.093	1.191	1.039	1.226	0.846	0.811	0.779	0.751	1.167	1.085	1.149	1.009
Zm00001d018274_P003	High	pep chromosome:B73_RefGen_v4:5:217743713:217763219:1 gene:Zm00001d018274 transcript:Zm00001d018274_T003 gene_biotype:protein_coding transcript_biotype:protein_coding description:Isoleucine--tRNA ligase chloroplastic/mitochondrial	36	29	82	29	1096	123.2	7.58	0.6	0.662	0.729	0.684	1.255	1.3	1.408	1.322	0.523	0.571	0.723	0.751	1.278	1.229	1.323	1.237	0.496	0.604	0.633	0.619	1.128	0.986	1.128	1.29
Zm00001d050214_P001	High	pep chromosome:B73_RefGen_v4:4:73910369:73915173:1 gene:Zm00001d050214 transcript:Zm00001d050214_T001 gene_biotype:protein_coding transcript_biotype:protein_coding description:ATPase 2 plasma membrane-type	26	21	122	8	950	103.5	6.81	1.01	1.009	1.102	1.075	1.1	1.043	0.948	1.005	0.907	0.727	0.874	0.899	1.135	1.253	1.083	1.026	0.921	0.956	0.867	0.896	1.024	1.03	1.075	1.033
Zm00001d015366_P001	High	pep chromosome:B73_RefGen_v4:5:86475220:86478975:1 gene:Zm00001d015366 transcript:Zm00001d015366_T001 gene_biotype:protein_coding transcript_biotype:protein_coding gene_symbol:camouflage1 description:Porphobilinogen deaminase chloroplastic	61	20	155	6	421	45.6	7.84	0.949	1.128	1.255	1.681	0.684	0.716	0.791	0.849	1.193	1.076	1.231	1.584	0.741	0.795	0.747	0.799	1.374	1.194	1.348	1.467	0.696	0.816	0.763	0.76
Zm00001d015852_P003	High	pep chromosome:B73_RefGen_v4:5:126372618:126376079:1 gene:Zm00001d015852 transcript:Zm00001d015852_T003 gene_biotype:protein_coding transcript_biotype:protein_coding gene_symbol:lipoxygenase11 description: lipoxygenase11	25	28	239	5	911	102.8	7.03	0.838	1.205	1.056	1.566	0.702	0.889	0.948	0.832	1.4	1.064	1.229	2.835	0.668	0.73	0.675	0.582	1.612	1.349	1.015	1.168	0.763	0.779	0.85	0.782
Zm00001d031473_P001	High	pep chromosome:B73_RefGen_v4:1:191327828:191332219:-1 gene:Zm00001d031473 transcript:Zm00001d031473_T001 gene_biotype:protein_coding transcript_biotype:protein_coding description:Aminoacylase-1	64	19	109	19	446	49.0	5.48	1.109	1.04	0.97	1.027	0.996	0.955	0.903	0.997	1.066	1.026	1.016	0.999	1.009	0.893	0.964	1.032	1.107	0.99	1.03	0.968	1.034	1.08	1.045	0.967
Zm00001d012173_P001	High	pep chromosome:B73_RefGen_v4:8:169516096:169525048:1 gene:Zm00001d012173 transcript:Zm00001d012173_T001 gene_biotype:protein_coding transcript_biotype:protein_coding description:Fructokinase-1	75	20	101	11	323	34.6	5.25	1.319	1.187	1.121	1.179	0.863	0.819	0.761	0.825	1.286	1.194	1.133	1.133	0.811	0.866	0.761	0.879	1.472	1.299	1.224	1.144	0.913	0.937	0.891	0.78
Zm00001d042282_P003	High	pep chromosome:B73_RefGen_v4:3:158687364:158689970:1 gene:Zm00001d042282 transcript:Zm00001d042282_T003 gene_biotype:protein_coding transcript_biotype:protein_coding description:Aldolase-type TIM barrel family protein	59	19	140	5	430	46.2	7.83	1.137	1.195	1.047	1.318	0.954	0.983	0.893	0.911	1.063	1.019	1.004	0.962	0.909	0.866	0.852	0.976	1.39	1.228	1.125	1.23	0.884	0.913	0.834	0.752
Zm00001d049597_P001	High	pep chromosome:B73_RefGen_v4:4:36830553:36836546:1 gene:Zm00001d049597 transcript:Zm00001d049597_T001 gene_biotype:protein_coding transcript_biotype:protein_coding description:External alternative NAD(P)H-ubiquinone oxidoreductase B4 mitochondrial	46	25	91	24	592	66.3	7.62	1.113	0.951	0.939	0.972	1.049	0.997	0.936	0.98	1.113	1.083	1.013	1.006	1.048	0.932	0.932	1.073	1.122	1.108	1.023	0.981	1.174	1.052	1.084	0.877
Zm00001d037606_P001	High	pep chromosome:B73_RefGen_v4:6:131468248:131476268:-1 gene:Zm00001d037606 transcript:Zm00001d037606_T001 gene_biotype:protein_coding transcript_biotype:protein_coding description:Importin subunit alpha	51	18	86	4	528	58.1	5.3	0.623	0.946	0.95	0.95	1.203	1.074	1.122	1.085	0.758	0.761	0.744	0.821	1.108	1.105	1.032	1.003	1.08	1.063	0.975	1.036	1.152	1.111	1.068	0.982
Zm00001d023243_P002	High	pep chromosome:B73_RefGen_v4:10:1295378:1301629:-1 gene:Zm00001d023243 transcript:Zm00001d023243_T002 gene_biotype:protein_coding transcript_biotype:protein_coding description:2-isopropylmalate synthase 1 chloroplastic	53	26	80	14	648	69.9	7.05	0.901	0.907	0.959	0.887	1.067	1.034	0.973	0.888	0.946	0.949	1.006	1.192	1.077	0.992	1.114	1.028	0.905	0.933	0.882	0.953	1.082	1.009	0.98	0.935
Zm00001d035761_P001	High	pep chromosome:B73_RefGen_v4:6:46130267:46133225:-1 gene:Zm00001d035761 transcript:Zm00001d035761_T001 gene_biotype:protein_coding transcript_biotype:protein_coding description:Peptidyl-prolyl cis-trans isomerase	66	16	400	5	251	26.4	9.33	1.249	1.137	1.07	1.067	0.884	0.921	0.877	0.917	1.282	1.244	1.128	1.107	0.92	0.986	0.896	0.898	1.286	1.256	1.235	1.176	0.897	1.037	0.936	0.926
Zm00001d043845_P031	High	pep chromosome:B73_RefGen_v4:3:211902270:211913623:1 gene:Zm00001d043845 transcript:Zm00001d043845_T031 gene_biotype:protein_coding transcript_biotype:protein_coding description:Glutamate synthase 1 [NADH] chloroplastic	22	36	74	5	2202	240.9	7.12	0.927	0.964	1.041	1.098	0.78	1.023	0.829	0.852	1.032	0.891	1.222	1.274	0.892	0.954	0.961	1.019	1.039	1.025	0.969	1.019	1.013	0.882	0.874	0.785
Zm00001d050403_P001	High	pep chromosome:B73_RefGen_v4:4:86240240:86241629:1 gene:Zm00001d050403 transcript:Zm00001d050403_T001 gene_biotype:protein_coding transcript_biotype:protein_coding description:Chlorophyll a-b binding protein 4	81	13	141	7	244	26.6	6.8	0.831	0.772	0.97	0.745	1.034	1.113	1.125	1.161	0.712	0.753	0.908	0.763	1.065	1.398	1.032	1.138	0.778	0.707	0.736	0.74	1.087	1.288	1.132	1.112
Zm00001d021672_P001	High	pep chromosome:B73_RefGen_v4:7:159690992:159694559:1 gene:Zm00001d021672 transcript:Zm00001d021672_T001 gene_biotype:protein_coding transcript_biotype:protein_coding description:Pyruvate phosphate dikinase regulatory protein 2	62	17	111	15	420	45.4	7.49	0.982	0.929	1.269	0.889	1.022	1.05	1.13	1.201	0.832	1.054	0.965	0.94	0.952	1.223	1.1	1.024	0.73	1.142	1.047	1.072	0.897	0.962	0.927	1.097
Zm00001d053727_P003	High	pep chromosome:B73_RefGen_v4:4:239922850:239929510:1 gene:Zm00001d053727 transcript:Zm00001d053727_T003 gene_biotype:protein_coding transcript_biotype:protein_coding description:Pyrophosphate-energized vacuolar membrane proton pump 1	24	21	155	1	859	89.9	7.42	1.073	1.012	1.035	1.025	1.197	0.904	0.964	1.014	1.161	1.176	1.127	1.1	0.994	1.037	0.953	1.15	1.005	1.086	0.943	0.95	1.164	1.053	0.835	0.815
Zm00001d035789_P002	High	pep chromosome:B73_RefGen_v4:6:49258185:49261935:-1 gene:Zm00001d035789 transcript:Zm00001d035789_T002 gene_biotype:protein_coding transcript_biotype:protein_coding description:Histidine--tRNA ligase cytoplasmic	42	30	81	12	892	95.0	6.39	0.808	0.854	0.88	0.825	1.213	1.268	1.175	1.242	0.77	0.805	0.755	0.801	1.112	1.108	1.213	1.2	0.657	0.729	0.76	0.71	1.156	0.971	1.138	1.212
Zm00001d025777_P007	High	pep chromosome:B73_RefGen_v4:10:129239494:129245248:-1 gene:Zm00001d025777 transcript:Zm00001d025777_T007 gene_biotype:protein_coding transcript_biotype:protein_coding description:Eukaryotic translation initiation factor isoform 4G-2	40	29	108	16	785	86.6	7.88	0.702	0.646	0.779	0.744	1.063	1.142	1.154	1.132	0.659	0.692	0.819	0.867	1.124	1.121	1.178	1.211	0.76	0.775	0.788	0.798	1.108	1.089	1.109	1.272
Zm00001d011036_P001	High	pep chromosome:B73_RefGen_v4:8:137160033:137161708:1 gene:Zm00001d011036 transcript:Zm00001d011036_T001 gene_biotype:protein_coding transcript_biotype:protein_coding description:Legumin-like protein%3B Putative rmlC-like cupins superfamily protein	63	14	101	6	360	37.8	6.15	1.579	1.439	1.451	1.694	0.523	0.521	0.473	0.508	1.697	1.346	1.55	1.656	0.641	0.768	0.623	0.715	1.811	1.427	1.328	1.247	0.622	0.694	0.664	0.649
Zm00001d011854_P011	High	pep chromosome:B73_RefGen_v4:8:162915452:162923330:-1 gene:Zm00001d011854 transcript:Zm00001d011854_T011 gene_biotype:protein_coding transcript_biotype:protein_coding description:Villin-2	37	30	84	12	982	107.8	6.07	0.741	0.73	0.813	0.824	1.197	1.144	1.09	1.051	0.728	0.767	0.822	0.941	1.141	1.132	1.087	1.055	0.815	0.729	0.753	0.736	1.204	1.027	1.213	1.176
Zm00001d013076_P001	High	pep chromosome:B73_RefGen_v4:5:4379338:4381854:1 gene:Zm00001d013076 transcript:Zm00001d013076_T001 gene_biotype:protein_coding transcript_biotype:protein_coding description:60S ribosomal protein L4-1	57	20	119	7	404	44.3	10.59	0.663	0.842	0.822	0.864	1.066	0.998	1.048	1.062	0.791	0.789	0.875	0.803	1.082	1.239	1.029	1.039	0.891	0.812	0.851	0.823	1.106	1.105	1.04	1.036
Zm00001d003879_P005	High	pep chromosome:B73_RefGen_v4:2:64586567:64598584:-1 gene:Zm00001d003879 transcript:Zm00001d003879_T005 gene_biotype:protein_coding transcript_biotype:protein_coding description:Glycine--tRNA ligase mitochondrial 1	45	24	84	19	679	75.9	6.6	0.73	0.796	0.827	0.82	1.178	1.171	1.122	1.153	0.713	0.731	0.743	0.784	1.201	1.156	1.234	1.203	0.773	0.765	0.781	0.784	1.226	1.154	1.188	1.176
Zm00001d048707_P001	High	pep chromosome:B73_RefGen_v4:4:3787419:3789065:-1 gene:Zm00001d048707 transcript:Zm00001d048707_T001 gene_biotype:protein_coding transcript_biotype:protein_coding gene_symbol:benzoxazinone synthesis8 description: benzoxazinone synthesis8	58	17	93	16	459	49.4	5.71	1.038	0.981	1.043	1.054	0.949	0.919	0.949	1.0	1.026	0.898	1.015	0.995	0.939	0.975	0.916	0.96	0.959	0.985	0.961	1.018	0.954	1.037	0.988	0.938
Zm00001d038200_P003	High	pep chromosome:B73_RefGen_v4:6:151393535:151403991:-1 gene:Zm00001d038200 transcript:Zm00001d038200_T003 gene_biotype:protein_coding transcript_biotype:protein_coding description:Guanosine nucleotide diphosphate dissociation inhibitor 2	62	22	121	2	445	49.9	5.76	1.28	1.407	1.297	1.473	0.919	0.902	0.891	0.895	1.102	1.029	1.147	1.15	0.956	0.985	1.024	0.923	1.057	0.99	1.007	0.991	1.076	1.163	1.062	1.094
Zm00001d009182_P002	High	pep chromosome:B73_RefGen_v4:8:41433035:41439870:-1 gene:Zm00001d009182 transcript:Zm00001d009182_T002 gene_biotype:protein_coding transcript_biotype:protein_coding gene_symbol:enoyl-CoA hydratase1 description: enoyl-CoA hydratase1	50	27	86	27	723	79.0	8.66	0.818	0.794	0.925	0.871	1.059	1.096	1.047	1.034	0.749	0.744	0.848	0.905	1.128	1.061	1.06	1.208	0.809	0.853	0.812	0.793	1.203	1.102	1.17	1.065
Zm00001d034318_P001	High	pep chromosome:B73_RefGen_v4:1:289124405:289127722:-1 gene:Zm00001d034318 transcript:Zm00001d034318_T001 gene_biotype:protein_coding transcript_biotype:protein_coding description:GTP-binding protein-related	49	15	76	14	431	46.8	7.17	0.712	0.708	0.844	0.764	1.241	1.213	1.153	1.185	0.663	0.75	0.805	0.819	1.217	1.135	1.211	1.106	0.659	0.778	0.84	0.804	1.062	1.117	1.065	1.212
Zm00001d001932_P002	High	pep chromosome:B73_RefGen_v4:2:3093130:3096622:-1 gene:Zm00001d001932 transcript:Zm00001d001932_T002 gene_biotype:protein_coding transcript_biotype:protein_coding description:Probable plastid-lipid-associated protein 13 chloroplastic	67	16	128	9	299	32.5	5.86	0.796	0.69	0.764	0.688	1.313	1.137	1.127	1.068	0.791	0.777	0.851	0.73	1.24	1.05	1.103	1.033	0.689	0.727	0.814	0.81	1.235	1.343	1.187	1.078
Zm00001d024635_P001	High	pep chromosome:B73_RefGen_v4:10:81355519:81359449:-1 gene:Zm00001d024635 transcript:Zm00001d024635_T001 gene_biotype:protein_coding transcript_biotype:protein_coding description:Chaperone protein dnaJ A6 chloroplastic	49	21	102	9	493	53.5	9.41	0.605	0.779	0.911	0.864	1.177	1.138	1.344	1.308	0.788	0.847	0.921	0.859	1.075	1.003	1.221	1.144	0.656	0.694	0.766	0.81	1.122	1.075	1.327	1.206
Zm00001d026543_P008	High	pep chromosome:B73_RefGen_v4:10:147953377:147957914:1 gene:Zm00001d026543 transcript:Zm00001d026543_T008 gene_biotype:protein_coding transcript_biotype:protein_coding gene_symbol:C3H-transcription factor 352 description:Probable plastid-lipid-associated protein 13 chloroplastic	61	16	142	9	299	32.8	7.21	0.736	0.747	0.754	0.752	1.323	1.116	1.223	1.105	0.678	0.666	0.692	0.628	1.275	1.167	1.194	1.032	0.664	0.646	0.737	0.697	1.17	1.236	1.362	1.124
Zm00001d049959_P001	High	pep chromosome:B73_RefGen_v4:4:55908322:55912182:-1 gene:Zm00001d049959 transcript:Zm00001d049959_T001 gene_biotype:protein_coding transcript_biotype:protein_coding description:Cytochrome c1 1 heme protein mitochondrial	46	10	151	1	307	33.6	6.46	0.979	0.783	0.815	0.921	0.867	0.811	0.832	0.845	1.034	0.989	0.964	0.785	0.835	0.834	0.817	0.815	1.096	0.92	0.974	0.967	0.96	1.022	0.971	0.797
Zm00001d030694_P002	High	pep chromosome:B73_RefGen_v4:1:153742904:153749365:1 gene:Zm00001d030694 transcript:Zm00001d030694_T002 gene_biotype:protein_coding transcript_biotype:protein_coding description:Thaumatin-like protein	30	24	75	11	1074	116.4	4.79	0.628	0.635	0.751	0.653	1.141	1.162	1.177	1.115	0.659	0.664	0.765	0.763	1.211	1.191	1.235	1.217	0.615	0.735	0.692	0.698	1.067	0.998	1.177	1.276
Zm00001d053857_P002	High	pep chromosome:B73_RefGen_v4:4:242293269:242298482:-1 gene:Zm00001d053857 transcript:Zm00001d053857_T002 gene_biotype:protein_coding transcript_biotype:protein_coding description:T-complex protein 1 subunit eta	56	25	88	25	560	60.3	7.39	0.695	0.781	0.85	0.843	1.139	1.226	1.151	1.182	0.709	0.718	0.763	0.826	1.186	1.158	1.192	1.155	0.702	0.71	0.696	0.657	1.193	1.048	1.15	1.205
Zm00001d022490_P005	High	pep chromosome:B73_RefGen_v4:7:178663266:178667467:1 gene:Zm00001d022490 transcript:Zm00001d022490_T005 gene_biotype:protein_coding transcript_biotype:protein_coding description:Xylose isomerase	54	23	95	10	484	54.0	5.66	0.741	0.94	0.971	1.044	0.949	0.939	0.882	1.005	1.077	1.029	1.101	1.2	0.974	0.984	0.976	1.034	1.099	1.034	0.979	0.949	1.073	1.082	0.913	0.976
Zm00001d039422_P008	High	pep chromosome:B73_RefGen_v4:3:3904555:3910519:1 gene:Zm00001d039422 transcript:Zm00001d039422_T008 gene_biotype:protein_coding transcript_biotype:protein_coding description:phosphoribosylaminoimidazole carboxylase family protein / AIR carboxylase family protein	48	22	83	6	634	68.7	7.05	0.432	0.425	0.596	0.488	0.923	1.117	1.902	1.529	0.304	0.34	0.488	0.435	1.19	1.015	1.751	1.343	0.375	0.427	0.508	0.584	0.798	0.687	1.614	1.722
Zm00001d006587_P001	High	pep chromosome:B73_RefGen_v4:2:211693320:211694733:-1 gene:Zm00001d006587 transcript:Zm00001d006587_T001 gene_biotype:protein_coding transcript_biotype:protein_coding description:Chlorophyll a-b binding protein CP29.1 chloroplastic	47	16	279	5	291	31.4	5.5	1.443	1.944	1.476	1.345	0.632	0.664	0.558	0.571	1.591	1.76	1.525	1.565	0.579	0.612	0.468	0.529	1.928	1.756	1.656	2.338	0.57	0.769	0.468	0.505
Zm00001d049191_P001	High	pep chromosome:B73_RefGen_v4:4:19858184:19864835:1 gene:Zm00001d049191 transcript:Zm00001d049191_T001 gene_biotype:protein_coding transcript_biotype:protein_coding description:Probable bifunctional methylthioribulose-1-phosphate dehydratase/enolase-phosphatase E1 Methylthioribulose-1-phosphate dehydratase Enolase-phosphatase E1	62	21	83	20	517	56.9	6.19	0.76	0.754	0.863	0.721	1.08	1.018	1.13	0.995	0.884	0.909	0.848	0.903	1.065	1.087	1.063	1.094	0.674	0.78	0.772	0.777	1.127	1.054	1.197	1.1
Zm00001d016708_P002	High	pep chromosome:B73_RefGen_v4:5:173403817:173408283:1 gene:Zm00001d016708 transcript:Zm00001d016708_T002 gene_biotype:protein_coding transcript_biotype:protein_coding gene_symbol:cell wall invertase1 description:Beta-fructofuranosidase%2C cell wall isozyme	46	24	108	23	587	64.8	7.62	0.595	0.819	0.78	0.96	1.118	1.005	1.094	0.955	0.843	0.809	0.853	0.972	1.084	1.125	1.141	1.281	0.987	0.803	0.867	0.717	1.091	1.146	1.254	1.047
Zm00001d022381_P016	High	pep chromosome:B73_RefGen_v4:7:176479777:176485399:1 gene:Zm00001d022381 transcript:Zm00001d022381_T016 gene_biotype:protein_coding transcript_biotype:protein_coding description:NADPH-dependent thioredoxin reductase 3	43	19	83	19	553	60.3	6.86	0.811	0.827	0.86	0.798	1.192	1.05	1.148	1.099	0.784	0.802	0.86	0.796	1.143	1.203	1.199	1.044	0.703	0.836	0.905	0.892	1.076	1.06	1.084	1.093
Zm00001d020108_P002	High	pep chromosome:B73_RefGen_v4:7:92396011:92399421:-1 gene:Zm00001d020108 transcript:Zm00001d020108_T002 gene_biotype:protein_coding transcript_biotype:protein_coding description:Galactose mutarotase-like superfamily protein	58	16	131	16	315	34.2	6.02	1.343	1.154	1.206	1.142	0.854	0.833	0.946	0.924	1.187	1.068	1.14	1.05	0.856	0.897	0.953	0.856	1.124	1.18	1.263	1.126	0.826	0.87	0.9	0.921
Zm00001d047910_P001	High	pep chromosome:B73_RefGen_v4:9:144997539:145004862:-1 gene:Zm00001d047910 transcript:Zm00001d047910_T001 gene_biotype:protein_coding transcript_biotype:protein_coding description:V-type proton ATPase subunit a3	32	21	107	6	820	92.6	6.2	0.806	0.822	0.843	0.854	1.032	1.114	1.115	1.021	0.802	0.759	0.811	0.867	1.146	1.089	0.956	1.064	0.719	0.955	0.833	0.884	1.163	1.117	1.072	1.052
Zm00001d053807_P001	High	pep chromosome:B73_RefGen_v4:4:241453021:241456437:1 gene:Zm00001d053807 transcript:Zm00001d053807_T001 gene_biotype:protein_coding transcript_biotype:protein_coding description:Porphobilinogen deaminase chloroplastic	57	19	133	5	388	42.2	7.87	1.361	1.505	0.926	1.301	0.806	0.853	0.682	0.713	1.336	1.252	1.05	1.314	0.841	0.792	0.735	0.797	1.073	1.068	0.837	0.941	0.752	0.887	0.844	0.796
Zm00001d040766_P001	High	pep chromosome:B73_RefGen_v4:3:64552842:64556161:1 gene:Zm00001d040766 transcript:Zm00001d040766_T001 gene_biotype:protein_coding transcript_biotype:protein_coding gene_symbol:protein disulfide isomerase6 description: protein disulfide isomerase6	58	24	113	20	367	40.1	6.23	0.882	0.799	0.749	0.917	1.118	1.156	1.058	1.115	0.922	0.779	0.846	0.896	1.116	1.134	1.032	1.231	1.02	0.775	0.822	0.698	1.271	1.088	1.172	1.024
Zm00001d042869_P001	High	pep chromosome:B73_RefGen_v4:3:182508943:182514216:-1 gene:Zm00001d042869 transcript:Zm00001d042869_T001 gene_biotype:protein_coding transcript_biotype:protein_coding description:Aldose reductase	61	19	132	16	310	34.5	6.7	1.036	0.895	0.855	0.743	1.129	0.975	1.068	1.005	0.961	0.989	0.936	0.845	1.117	0.84	1.032	1.213	0.944	0.91	0.983	0.988	1.176	1.126	1.252	0.995
Zm00001d007234_P001	High	pep chromosome:B73_RefGen_v4:2:225336968:225339740:-1 gene:Zm00001d007234 transcript:Zm00001d007234_T001 gene_biotype:protein_coding transcript_biotype:protein_coding gene_symbol:ascorbate peroxidase2 description: ascorbate peroxidase2	90	17	185	13	250	27.2	5.49	1.305	1.242	0.959	1.028	0.977	0.97	0.788	0.836	1.308	1.33	1.095	1.031	0.948	0.966	0.814	0.849	1.314	1.257	1.061	1.116	0.964	1.071	0.886	0.85
Zm00001d039059_P001	High	pep chromosome:B73_RefGen_v4:6:169394180:169398433:-1 gene:Zm00001d039059 transcript:Zm00001d039059_T001 gene_biotype:protein_coding transcript_biotype:protein_coding description:Protease Do-like 1 chloroplastic	46	17	95	5	481	49.8	7.74	1.218	1.155	1.133	0.975	1.039	0.925	0.938	0.953	1.109	1.095	1.116	0.905	1.002	1.011	0.961	0.89	1.102	1.006	1.091	1.037	0.987	1.038	0.992	0.962
Zm00001d028218_P005	High	pep chromosome:B73_RefGen_v4:1:26887382:26899666:-1 gene:Zm00001d028218 transcript:Zm00001d028218_T005 gene_biotype:protein_coding transcript_biotype:protein_coding description:Methionine--tRNA ligase cytoplasmic	41	25	98	8	827	92.1	7.12	0.755	1.025	0.932	1.05	1.077	1.088	1.114	1.039	0.661	0.655	0.689	0.8	1.305	1.128	1.197	1.142	0.899	0.797	0.776	0.799	1.097	0.973	1.138	1.074
Zm00001d035201_P001	High	pep chromosome:B73_RefGen_v4:6:9611943:9614439:-1 gene:Zm00001d035201 transcript:Zm00001d035201_T001 gene_biotype:protein_coding transcript_biotype:protein_coding gene_symbol:60S acidic ribosomal protein P0 description: 60S acidic ribosomal protein P0	53	13	128	2	319	34.5	5.3	1.051	1.019	0.872	0.87	0.939	1.136	1.083	1.185	1.012	1.047	0.787	0.995	1.091	0.997	1.257	1.356	1.276	1.152	0.926	1.14	1.318	0.844	0.937	1.179
Zm00001d036608_P003	High	pep chromosome:B73_RefGen_v4:6:94231706:94235600:1 gene:Zm00001d036608 transcript:Zm00001d036608_T003 gene_biotype:protein_coding transcript_biotype:protein_coding description:Glycosyl hydrolases family 31 protein	36	23	92	23	880	96.4	6.98	0.935	0.998	0.95	1.072	0.94	0.902	0.92	0.922	0.962	0.886	0.942	1.108	0.99	0.978	1.002	1.068	1.096	0.968	0.913	0.999	0.973	0.988	0.998	0.902
Zm00001d037481_P003	High	pep chromosome:B73_RefGen_v4:6:126730484:126750885:1 gene:Zm00001d037481 transcript:Zm00001d037481_T003 gene_biotype:protein_coding transcript_biotype:protein_coding description:26S protease regulatory subunit 6A homolog A	60	22	87	4	430	47.8	5.07	0.775	0.597	0.926	0.759	1.124	1.373	1.332	1.365	0.765	0.758	0.91	0.881	1.135	1.304	1.39	1.209	0.628	0.622	0.671	0.667	1.028	0.796	1.101	1.34
ZemaCp008	High	pep chromosome:B73_RefGen_v4:Pt:10092:11513:1 gene:ZemaCp008 transcript:ZemaCp008 gene_biotype:protein_coding transcript_biotype:protein_coding gene_symbol:psbC description:psbC	39	15	358	15	473	51.9	7.03	1.476	1.613	1.277	1.344	0.779	0.703	0.701	0.724	1.285	1.453	1.252	1.177	0.775	0.825	0.691	0.708	1.449	1.473	1.391	1.668	0.751	0.915	0.744	0.722
Zm00001d012277_P002	High	pep chromosome:B73_RefGen_v4:8:171775071:171778423:-1 gene:Zm00001d012277 transcript:Zm00001d012277_T002 gene_biotype:protein_coding transcript_biotype:protein_coding description:Actin-7	56	16	179	7	376	41.6	5.31	0.73	0.711	0.843	0.698	1.213	1.327	1.354	1.261	0.676	0.739	0.717	0.723	1.152	1.231	1.076	1.136	0.61	0.734	0.705	0.747	1.203	0.94	1.191	1.234
Zm00001d014876_P002	High	pep chromosome:B73_RefGen_v4:5:66769630:66779962:-1 gene:Zm00001d014876 transcript:Zm00001d014876_T002 gene_biotype:protein_coding transcript_biotype:protein_coding description:Disease resistance RPP13-like protein 4	36	26	97	25	859	98.0	8.02	1.099	1.155	1.161	1.252	0.954	0.894	0.839	0.839	1.179	1.071	1.285	1.342	0.882	0.969	0.879	0.869	1.204	1.208	1.078	1.191	0.879	0.926	0.846	0.829
Zm00001d024633_P001	High	pep chromosome:B73_RefGen_v4:10:81347903:81352551:1 gene:Zm00001d024633 transcript:Zm00001d024633_T001 gene_biotype:protein_coding transcript_biotype:protein_coding description:Monodehydroascorbate reductase 5 mitochondrial	53	22	91	22	499	53.7	8.47	0.941	0.941	0.975	0.985	0.968	0.963	0.993	1.095	0.967	0.899	0.988	1.018	0.921	0.897	1.017	1.092	0.961	0.918	1.001	1.005	0.995	1.044	1.064	1.01
Zm00001d025453_P006	High	pep chromosome:B73_RefGen_v4:10:119060830:119068182:-1 gene:Zm00001d025453 transcript:Zm00001d025453_T006 gene_biotype:protein_coding transcript_biotype:protein_coding description:Protein TIC 40 chloroplastic	58	20	112	10	450	49.0	5.22	0.812	0.718	0.942	0.73	1.024	0.996	1.042	1.167	0.774	0.835	0.907	0.806	0.979	0.984	1.171	1.124	0.722	0.831	1.023	0.992	0.984	0.986	1.13	1.181
Zm00001d031209_P001	High	pep chromosome:B73_RefGen_v4:1:182293107:182294953:1 gene:Zm00001d031209 transcript:Zm00001d031209_T001 gene_biotype:protein_coding transcript_biotype:protein_coding gene_symbol:benzoxazinone synthesis9 description: benzoxazinone synthesis9	50	17	87	16	462	50.0	5.31	1.476	1.467	1.325	1.449	0.763	0.778	0.717	0.779	1.562	1.324	1.302	1.415	0.773	0.637	0.749	0.822	1.49	1.362	1.433	1.48	0.798	0.825	0.781	0.739
Zm00001d015138_P004	High	pep chromosome:B73_RefGen_v4:5:76842069:76856324:-1 gene:Zm00001d015138 transcript:Zm00001d015138_T004 gene_biotype:protein_coding transcript_biotype:protein_coding	14	38	79	38	4197	460.6	4.08	1.108	1.036	0.9	1.007	1.002	1.207	1.088	0.711	1.123	1.087	0.768	1.006	1.237	0.866	0.714	1.04	1.089	0.909	0.97	0.969	1.191	0.888	1.006	1.248
Zm00001d052050_P001	High	pep chromosome:B73_RefGen_v4:4:177643201:177655719:-1 gene:Zm00001d052050 transcript:Zm00001d052050_T001 gene_biotype:protein_coding transcript_biotype:protein_coding description:Nudix hydrolase 3	39	27	79	27	790	89.0	5.31	0.883	0.824	0.883	0.832	1.193	1.087	1.155	1.162	0.73	0.757	0.833	0.754	1.154	1.25	1.175	1.288	0.763	0.784	0.777	0.744	1.176	1.214	1.249	1.147
Zm00001d009125_P008	High	pep chromosome:B73_RefGen_v4:8:38258521:38277217:1 gene:Zm00001d009125 transcript:Zm00001d009125_T008 gene_biotype:protein_coding transcript_biotype:protein_coding description:Carbohydrate-binding-like fold	31	29	78	29	1199	131.5	5.92	0.797	0.776	0.831	0.811	1.142	1.105	1.093	1.114	0.797	0.79	0.824	0.834	1.116	1.125	1.105	1.215	0.819	0.812	0.838	0.752	1.181	1.146	1.203	1.119
Zm00001d008497_P002	High	pep chromosome:B73_RefGen_v4:8:10439190:10447983:-1 gene:Zm00001d008497 transcript:Zm00001d008497_T002 gene_biotype:protein_coding transcript_biotype:protein_coding gene_symbol:chloroplast protein synthesis5 description:Leucine--tRNA ligase chloroplastic/mitochondrial	31	24	97	24	985	111.7	6.46	0.834	0.919	0.92	0.998	1.043	1.054	1.028	1.058	0.866	0.945	0.928	0.953	1.076	1.019	1.084	1.11	0.887	0.924	0.95	0.928	1.047	1.141	1.101	1.067
Zm00001d018409_P004	High	pep chromosome:B73_RefGen_v4:5:220204815:220209169:-1 gene:Zm00001d018409 transcript:Zm00001d018409_T004 gene_biotype:protein_coding transcript_biotype:protein_coding description:26S protease regulatory subunit 6A homolog A	59	21	84	3	428	47.6	5.11	0.731	0.755	0.95	0.83	1.162	1.194	1.168	1.041	0.619	0.658	0.67	0.809	1.136	1.016	1.25	1.131	0.614	0.735	0.705	0.718	1.21	0.942	1.174	1.21
Zm00001d026599_P001	High	pep chromosome:B73_RefGen_v4:10:148715856:148717059:1 gene:Zm00001d026599 transcript:Zm00001d026599_T001 gene_biotype:protein_coding transcript_biotype:protein_coding gene_symbol:light harvesting chlorophyll a/b binding protein6 description: light harvesting chlorophyll a/b binding protein6	61	17	238	11	248	26.6	8.31	1.432	1.515	1.363	1.383	0.768	0.701	0.672	0.708	1.367	1.375	1.409	1.276	0.747	0.832	0.685	0.65	1.582	1.369	1.304	1.661	0.7	0.88	0.69	0.669
Zm00001d003857_P001	High	pep chromosome:B73_RefGen_v4:2:63033369:63037024:-1 gene:Zm00001d003857 transcript:Zm00001d003857_T001 gene_biotype:protein_coding transcript_biotype:protein_coding gene_symbol:calnexin homolog1 description: calnexin homolog1	38	21	97	7	534	60.4	4.86	0.518	0.579	0.398	0.482	0.669	1.634	1.428	1.537	0.511	0.425	0.44	0.516	1.487	0.702	1.369	1.555	0.851	0.599	0.56	0.518	1.756	0.549	0.828	1.402
Zm00001d013918_P001	High	pep chromosome:B73_RefGen_v4:5:24815087:24817536:1 gene:Zm00001d013918 transcript:Zm00001d013918_T001 gene_biotype:protein_coding transcript_biotype:protein_coding description:Thylakoid lumenal 17.4 kDa protein chloroplastic	60	11	265	11	225	23.6	7.46	1.218	1.194	1.026	1.109	0.927	0.844	0.808	0.856	1.264	1.231	1.117	0.995	0.936	0.86	0.896	0.838	1.222	1.099	1.113	1.116	0.884	1.028	0.975	0.854
Zm00001d021703_P001	High	pep chromosome:B73_RefGen_v4:7:160760828:160761969:1 gene:Zm00001d021703 transcript:Zm00001d021703_T001 gene_biotype:protein_coding transcript_biotype:protein_coding gene_symbol:oxygen evolving complex2 description: oxygen evolving complex2	52	16	380	1	217	23.1	9.77	0.925	1.058	0.946	0.966	1.073	0.914	0.893	0.986	1.081	1.102	1.072	0.969	1.027	1.042	0.944	0.926	1.032	0.899	1.022	1.053	0.956	1.109	1.03	0.993
Zm00001d006540_P001	High	pep chromosome:B73_RefGen_v4:2:210704728:210705781:1 gene:Zm00001d006540 transcript:Zm00001d006540_T001 gene_biotype:protein_coding transcript_biotype:protein_coding description:Oxygen-evolving enhancer protein 3-1	52	16	375	1	216	23.0	9.8	1.201	1.428	1.284	1.298	0.797	0.765	0.61	0.723	1.548	1.544	1.534	1.295	0.812	0.809	0.637	0.692	1.428	1.308	1.532	1.635	0.732	0.969	0.707	0.727
Zm00001d051062_P001	High	pep chromosome:B73_RefGen_v4:4:140038366:140041673:1 gene:Zm00001d051062 transcript:Zm00001d051062_T001 gene_biotype:protein_coding transcript_biotype:protein_coding description:GrpE protein homolog	55	14	113	7	343	37.8	4.72	0.855	0.94	0.669	0.877	0.587	1.424	1.238	1.359	0.794	0.747	0.676	0.835	1.366	0.489	1.445	1.234	1.079	0.797	0.743	0.704	1.527	0.459	0.586	1.522
Zm00001d021596_P004	High	pep chromosome:B73_RefGen_v4:7:157695247:157698287:-1 gene:Zm00001d021596 transcript:Zm00001d021596_T004 gene_biotype:protein_coding transcript_biotype:protein_coding gene_symbol:adenosine 5'-phosphosulfate reductase-like1 description: adenosine 5'-phosphosulfate reductase-like1	48	18	99	7	461	50.0	8.15	1.004	0.934	1.396	0.896	0.797	0.835	0.897	0.968	1.085	0.981	1.189	1.211	0.79	1.004	0.827	1.061	0.945	1.174	1.195	1.539	0.739	0.921	1.098	0.951
Zm00001d018423_P001	High	pep chromosome:B73_RefGen_v4:5:220485106:220523053:-1 gene:Zm00001d018423 transcript:Zm00001d018423_T001 gene_biotype:protein_coding transcript_biotype:protein_coding description:UDP-glucose:glycoprotein glucosyltransferase	26	32	71	32	1611	181.7	5.81	0.627	0.656	0.69	0.71	1.07	1.191	1.279	1.221	0.655	0.702	0.673	0.75	1.283	1.393	1.299	1.431	0.644	0.616	0.614	0.569	1.287	0.873	1.238	1.254
Zm00001d027371_P001	High	pep chromosome:B73_RefGen_v4:1:3912856:3917063:1 gene:Zm00001d027371 transcript:Zm00001d027371_T001 gene_biotype:protein_coding transcript_biotype:protein_coding description:T-complex protein 1 subunit delta	61	25	85	5	535	57.7	7.21	0.78	0.829	0.879	0.839	0.992	1.106	1.08	1.184	0.879	0.892	0.969	0.879	1.171	1.108	1.196	1.168	0.728	0.793	0.862	0.76	1.169	1.014	1.079	1.161
Zm00001d030638_P001	High	pep chromosome:B73_RefGen_v4:1:150127232:150129938:-1 gene:Zm00001d030638 transcript:Zm00001d030638_T001 gene_biotype:protein_coding transcript_biotype:protein_coding description:PsbP domain-containing protein 1 chloroplastic	40	15	148	15	356	40.4	5.59	1.346	1.226	1.082	1.101	0.939	0.861	0.8	0.855	1.232	1.193	1.159	1.022	0.935	0.84	0.808	0.784	1.17	1.186	1.169	1.174	0.923	1.055	0.899	0.874
Zm00001d013146_P001	High	pep chromosome:B73_RefGen_v4:5:5414767:5415465:1 gene:Zm00001d013146 transcript:Zm00001d013146_T001 gene_biotype:protein_coding transcript_biotype:protein_coding description:Photosystem I reaction center subunit III chloroplastic	57	16	508	16	232	24.5	9.48	1.247	1.362	1.142	1.152	0.81	0.733	0.763	0.805	1.333	1.341	1.187	1.024	0.808	0.953	0.791	0.735	1.28	1.326	1.168	1.337	0.759	0.857	0.782	0.75
Zm00001d027871_P001	High	pep chromosome:B73_RefGen_v4:1:16007197:16010258:-1 gene:Zm00001d027871 transcript:Zm00001d027871_T001 gene_biotype:protein_coding transcript_biotype:protein_coding gene_symbol:adenylosuccinate synthetase description: adenylosuccinate synthetase	52	18	82	16	484	51.9	7.14	0.905	0.749	0.921	0.78	1.118	1.265	1.299	1.288	0.795	0.805	0.897	0.855	1.103	1.106	1.242	1.119	0.658	0.83	0.763	0.834	1.246	1.07	1.138	1.213
Zm00001d025644_P002	High	pep chromosome:B73_RefGen_v4:10:124859127:124862947:1 gene:Zm00001d025644 transcript:Zm00001d025644_T002 gene_biotype:protein_coding transcript_biotype:protein_coding description:Agmatine deiminase	50	15	111	15	379	42.3	4.88	1.293	1.1	0.978	1.014	1.049	1.006	0.861	0.942	1.3	1.118	1.047	0.899	1.024	1.005	0.965	1.036	1.273	1.107	1.078	0.908	1.147	1.207	0.989	0.981
Zm00001d004478_P002	High	pep chromosome:B73_RefGen_v4:2:114435461:114439440:-1 gene:Zm00001d004478 transcript:Zm00001d004478_T002 gene_biotype:protein_coding transcript_biotype:protein_coding description:Fe-S cluster assembly factor HCF101 chloroplastic	38	15	82	15	532	57.1	5.31	0.815	0.84	1.072	0.776	1.104	1.178	1.282	1.246	0.764	0.859	0.901	0.982	1.092	1.088	1.221	1.052	0.726	0.923	0.927	0.954	0.912	0.962	0.98	1.152
Zm00001d008757_P001	High	pep chromosome:B73_RefGen_v4:8:19081873:19084941:-1 gene:Zm00001d008757 transcript:Zm00001d008757_T001 gene_biotype:protein_coding transcript_biotype:protein_coding description:Proteasome component (PCI) domain protein	51	17	72	17	415	46.3	5.25	0.703	0.664	0.85	0.748	1.106	1.224	1.239	1.128	0.687	0.737	0.78	0.814	1.137	1.138	1.242	1.161	0.651	0.724	0.726	0.728	1.022	0.907	0.998	1.23
Zm00001d043680_P001	High	pep chromosome:B73_RefGen_v4:3:207108567:207109976:1 gene:Zm00001d043680 transcript:Zm00001d043680_T001 gene_biotype:protein_coding transcript_biotype:protein_coding description:Phospholipase A1-IIdelta	56	14	69	14	469	50.9	6.11	1.204	1.202	1.152	1.219	0.856	0.819	0.801	0.848	1.277	1.242	1.232	1.192	0.874	0.903	0.892	0.86	1.207	1.145	1.204	1.191	0.803	0.897	0.853	0.82
Zm00001d005812_P003	High	pep chromosome:B73_RefGen_v4:2:189451026:189456216:-1 gene:Zm00001d005812 transcript:Zm00001d005812_T003 gene_biotype:protein_coding transcript_biotype:protein_coding description:sterile alpha motif (SAM) domain-containing protein	71	16	204	12	245	25.6	8.72	1.223	1.282	1.204	1.19	0.886	0.877	0.76	0.817	1.307	1.267	1.123	1.145	0.863	0.87	0.847	0.883	1.322	1.341	1.275	1.253	0.918	1.04	0.873	0.854
Zm00001d051498_P001	High	pep chromosome:B73_RefGen_v4:4:160459315:160463822:1 gene:Zm00001d051498 transcript:Zm00001d051498_T001 gene_biotype:protein_coding transcript_biotype:protein_coding description:Metal-dependent protein hydrolase	61	18	79	18	384	42.7	6.48	1.109	1.054	0.954	1.069	0.979	0.914	0.908	0.944	1.128	1.069	1.037	0.978	0.934	0.912	0.921	0.954	1.104	1.112	1.031	1.048	0.999	1.076	0.991	0.934
Zm00001d037859_P002	High	pep chromosome:B73_RefGen_v4:6:140001946:140006130:1 gene:Zm00001d037859 transcript:Zm00001d037859_T002 gene_biotype:protein_coding transcript_biotype:protein_coding gene_symbol:superoxide dismutase3 description:Superoxide dismutase	60	11	136	2	235	25.6	7.71	1.309	1.096	1.116	1.122	1.017	0.967	0.862	0.98	1.165	0.906	1.196	1.029	1.02	0.931	0.989	0.98	1.177	1.076	1.077	0.955	1.077	1.126	1.004	0.996
Zm00001d015168_P001	High	pep chromosome:B73_RefGen_v4:5:78188078:78192203:-1 gene:Zm00001d015168 transcript:Zm00001d015168_T001 gene_biotype:protein_coding transcript_biotype:protein_coding gene_symbol:aspartyl-tRNA synthetase1 description:Aspartate--tRNA ligase 2 cytoplasmic	43	23	112	9	546	60.8	6.4	0.708	0.766	0.753	0.748	1.257	1.189	1.239	1.182	0.738	0.736	0.779	0.739	1.204	1.205	1.077	1.221	0.7	0.727	0.659	0.662	1.224	1.185	1.257	1.117
Zm00001d023536_P002	High	pep chromosome:B73_RefGen_v4:10:9165089:9166768:-1 gene:Zm00001d023536 transcript:Zm00001d023536_T002 gene_biotype:protein_coding transcript_biotype:protein_coding gene_symbol:oil yellow1 description:Magnesium-chelatase subunit ChlI-1 chloroplastic	47	19	122	19	459	49.8	6.13	0.873	0.888	1.178	1.158	0.943	1.058	1.085	1.107	0.863	0.868	1.044	1.375	0.91	1.012	1.053	0.931	0.816	0.882	1.035	0.999	0.79	0.861	0.853	1.039
Zm00001d027768_P023	High	pep chromosome:B73_RefGen_v4:1:13167135:13176199:1 gene:Zm00001d027768 transcript:Zm00001d027768_T023 gene_biotype:protein_coding transcript_biotype:protein_coding description:Putative ion channel POLLUX-like 2	32	25	86	8	905	101.6	8.75	0.66	0.65	0.722	0.684	1.147	1.106	1.33	1.218	0.564	0.642	0.712	0.622	1.12	1.217	1.361	1.195	0.532	0.633	0.712	0.654	1.184	1.224	1.446	1.413
Zm00001d008203_P001	High	pep chromosome:B73_RefGen_v4:8:1019559:1026656:-1 gene:Zm00001d008203 transcript:Zm00001d008203_T001 gene_biotype:protein_coding transcript_biotype:protein_coding gene_symbol:protoporphyrinogen IX oxidase1 description: protoporphyrinogen IX oxidase1	53	21	73	21	577	61.5	7.94	1.195	1.326	1.198	1.263	0.875	0.825	0.847	0.834	1.154	1.182	1.149	1.374	0.793	0.808	0.735	0.719	1.072	1.137	1.111	1.241	0.832	0.933	0.869	0.795
Zm00001d018779_P001	High	pep chromosome:B73_RefGen_v4:7:5051813:5053391:-1 gene:Zm00001d018779 transcript:Zm00001d018779_T001 gene_biotype:protein_coding transcript_biotype:protein_coding gene_symbol:photosystem II oxygen evolving polypeptide2 description:Oxygen-evolving enhancer protein 2-1 chloroplastic	51	16	537	10	303	31.8	9.45	1.483	1.815	1.47	1.661	0.641	0.599	0.489	0.626	1.705	1.815	1.485	1.622	0.639	0.745	0.543	0.635	1.67	1.531	1.587	1.761	0.616	0.815	0.621	0.636
Zm00001d008218_P003	High	pep chromosome:B73_RefGen_v4:8:1585465:1591623:1 gene:Zm00001d008218 transcript:Zm00001d008218_T003 gene_biotype:protein_coding transcript_biotype:protein_coding description:Coatomer subunit beta	35	28	68	15	950	105.0	5.94	0.55	0.545	0.682	0.58	1.083	1.559	1.706	1.412	0.518	0.631	0.576	0.768	1.158	1.17	1.43	1.185	0.511	0.67	0.572	0.724	1.015	0.739	1.044	1.292
Zm00001d022107_P002	High	pep chromosome:B73_RefGen_v4:7:170521938:170524278:1 gene:Zm00001d022107 transcript:Zm00001d022107_T002 gene_biotype:protein_coding transcript_biotype:protein_coding description:Glyceraldehyde-3-phosphate dehydrogenase A	68	14	109	8	213	22.8	7.81	1.323	1.272	1.2	1.15	0.833	0.84	0.802	0.813	1.391	1.335	1.248	1.131	0.819	0.922	0.893	0.808	1.15	1.372	1.424	1.332	0.759	0.833	0.75	0.873
Zm00001d009990_P003	High	pep chromosome:B73_RefGen_v4:8:93603801:93617450:1 gene:Zm00001d009990 transcript:Zm00001d009990_T003 gene_biotype:protein_coding transcript_biotype:protein_coding description:Superoxide dismutase	71	11	135	2	233	25.2	7.27	1.245	0.895	1.036	0.995	1.036	0.979	0.97	0.968	1.003	0.909	1.062	1.007	0.893	0.863	0.841	0.891	1.15	0.988	0.958	0.901	1.02	0.971	0.911	0.852
Zm00001d039518_P002	High	pep chromosome:B73_RefGen_v4:3:6553971:6562166:1 gene:Zm00001d039518 transcript:Zm00001d039518_T002 gene_biotype:protein_coding transcript_biotype:protein_coding gene_symbol:eukaryotic initiation factor3 description: eukaryotic initiation factor3	36	33	87	17	965	111.8	9.17	0.587	0.638	0.745	0.69	1.102	1.392	1.455	1.273	0.499	0.566	0.576	0.698	1.217	1.131	1.497	1.314	0.493	0.563	0.544	0.564	1.161	0.75	1.049	1.328
Zm00001d006853_P001	High	pep chromosome:B73_RefGen_v4:2:217837030:217839194:1 gene:Zm00001d006853 transcript:Zm00001d006853_T001 gene_biotype:protein_coding transcript_biotype:protein_coding description:Protein STRICTOSIDINE SYNTHASE-LIKE 6	56	13	81	13	367	39.4	5.45	0.617	0.604	0.617	0.607	1.189	1.09	1.191	1.124	0.602	0.622	0.651	0.548	1.226	1.213	1.147	1.307	0.68	0.656	0.713	0.615	1.322	1.304	1.324	1.215
Zm00001d001999_P003	High	pep chromosome:B73_RefGen_v4:2:4137996:4142554:-1 gene:Zm00001d001999 transcript:Zm00001d001999_T003 gene_biotype:protein_coding transcript_biotype:protein_coding description:Galactose mutarotase-like superfamily protein	80	21	100	19	336	37.4	5.34	1.299	1.261	1.094	1.237	0.874	0.766	0.797	0.79	1.274	1.168	1.174	1.243	0.875	0.852	0.863	0.849	1.343	1.154	1.181	1.101	0.889	0.892	0.896	0.827
Zm00001d039363_P001	High	pep chromosome:B73_RefGen_v4:3:2609206:2612957:-1 gene:Zm00001d039363 transcript:Zm00001d039363_T001 gene_biotype:protein_coding transcript_biotype:protein_coding description:Protein DJ-1 homolog B	51	13	103	13	428	45.1	6.87	0.742	0.687	0.641	0.677	1.353	1.078	1.211	1.009	0.718	0.713	0.706	0.702	1.267	1.303	1.161	1.214	0.714	0.681	0.713	0.637	1.233	1.135	1.308	1.103
Zm00001d011454_P001	High	pep chromosome:B73_RefGen_v4:8:150927227:150934087:1 gene:Zm00001d011454 transcript:Zm00001d011454_T001 gene_biotype:protein_coding transcript_biotype:protein_coding gene_symbol:carbonic anhydrase6 description: carbonic anhydrase6	61	14	241	2	245	26.5	8.41	0.837	1.011	1.153	1.194	1.098	1.149	1.014	1.138	0.764	0.927	1.055	1.068	1.152	1.038	1.072	1.139	0.85	0.698	0.845	0.802	0.804	1.015	1.031	1.062
Zm00001d038648_P003	High	pep chromosome:B73_RefGen_v4:6:161702211:161706858:1 gene:Zm00001d038648 transcript:Zm00001d038648_T003 gene_biotype:protein_coding transcript_biotype:protein_coding description:Calreticulin-3	58	22	99	19	420	49.5	7.25	0.602	0.922	0.871	1.002	1.167	1.118	1.063	1.043	0.939	0.883	0.906	1.046	1.118	1.392	0.924	1.24	1.204	0.839	0.848	0.737	1.073	1.153	1.137	0.988
Zm00001d040274_P001	High	pep chromosome:B73_RefGen_v4:3:35350411:35356214:1 gene:Zm00001d040274 transcript:Zm00001d040274_T001 gene_biotype:protein_coding transcript_biotype:protein_coding description:Importin subunit alpha	64	22	64	5	529	57.9	5.27	0.604	0.769	0.751	0.754	1.246	1.309	1.162	1.279	0.884	0.842	0.904	0.925	1.261	1.344	1.27	1.309	0.744	0.751	0.77	0.684	0.973	1.062	1.186	1.173
Zm00001d053685_P008	High	pep chromosome:B73_RefGen_v4:4:239005679:239012726:1 gene:Zm00001d053685 transcript:Zm00001d053685_T008 gene_biotype:protein_coding transcript_biotype:protein_coding description:Citrate synthase	52	19	89	5	472	52.4	7.37	0.852	0.598	0.738	0.623	1.062	0.98	1.059	0.963	0.618	0.6	0.686	0.631	1.13	1.058	1.098	0.984	0.564	0.659	0.662	0.684	1.215	1.144	1.24	1.064
Zm00001d015992_P002	High	pep chromosome:B73_RefGen_v4:5:137795020:137823207:-1 gene:Zm00001d015992 transcript:Zm00001d015992_T002 gene_biotype:protein_coding transcript_biotype:protein_coding	43	23	71	7	727	78.6	9.13	0.871	0.789	0.879	0.804	1.227	1.273	1.189	1.15	0.645	0.717	0.737	0.695	0.996	1.08	1.09	1.12	0.689	0.639	0.68	0.621	1.261	1.038	1.237	1.011
Zm00001d051823_P001	High	pep chromosome:B73_RefGen_v4:4:171067814:171070581:1 gene:Zm00001d051823 transcript:Zm00001d051823_T001 gene_biotype:protein_coding transcript_biotype:protein_coding	39	16	129	16	341	37.5	7.83	1.204	1.11	1.097	1.066	0.966	0.89	0.893	0.927	1.171	1.128	1.147	1.057	0.933	0.959	0.891	0.855	1.124	1.153	1.194	1.145	0.912	1.028	0.955	0.931
Zm00001d024048_P004	High	pep chromosome:B73_RefGen_v4:10:39713022:39724848:1 gene:Zm00001d024048 transcript:Zm00001d024048_T004 gene_biotype:protein_coding transcript_biotype:protein_coding description:Argininosuccinate synthase chloroplastic	50	21	107	21	481	52.5	7.66	0.945	0.902	1.022	0.944	1.028	1.138	1.067	1.19	0.847	0.867	0.917	0.976	1.048	1.04	1.068	1.117	0.779	0.966	0.906	0.902	1.072	1.006	1.019	1.047
Zm00001d053432_P001	High	pep chromosome:B73_RefGen_v4:4:231193933:231195575:-1 gene:Zm00001d053432 transcript:Zm00001d053432_T001 gene_biotype:protein_coding transcript_biotype:protein_coding gene_symbol:iron-sulfur protein2 description: iron-sulfur protein2	67	12	185	3	227	24.0	8.0	1.275	1.445	1.212	1.035	0.903	0.857	0.78	0.761	1.482	1.488	1.335	1.31	0.956	0.99	0.891	0.864	1.284	1.429	1.267	1.378	0.788	1.003	0.776	0.795
Zm00001d044920_P001	High	pep chromosome:B73_RefGen_v4:9:7244424:7253605:1 gene:Zm00001d044920 transcript:Zm00001d044920_T001 gene_biotype:protein_coding transcript_biotype:protein_coding description:NAD(P)H dehydrogenase C1	42	16	102	16	545	59.3	7.69	0.653	0.703	0.69	0.614	1.39	1.153	1.164	1.108	0.653	0.719	0.689	0.594	1.3	1.07	1.235	1.073	0.557	0.665	0.706	0.722	1.31	1.4	1.263	1.18
Zm00001d007960_P002	High	pep chromosome:B73_RefGen_v4:2:244109455:244114715:-1 gene:Zm00001d007960 transcript:Zm00001d007960_T002 gene_biotype:protein_coding transcript_biotype:protein_coding description:T-complex protein 1 subunit epsilon	55	22	78	2	535	59.0	5.83	0.743	0.74	0.904	0.996	1.256	1.371	1.523	1.305	0.678	0.673	0.776	0.91	1.237	1.236	1.353	1.243	0.724	0.698	0.686	0.665	1.253	1.026	1.208	1.104
Zm00001d030967_P002	High	pep chromosome:B73_RefGen_v4:1:169596826:169609280:-1 gene:Zm00001d030967 transcript:Zm00001d030967_T002 gene_biotype:protein_coding transcript_biotype:protein_coding description:Ureidoglycolate hydrolase	69	22	90	22	469	50.4	5.47	0.944	0.867	0.924	0.885	1.054	0.996	1.061	1.103	0.903	0.885	0.909	0.789	1.081	1.095	1.126	1.095	0.94	0.928	0.976	0.846	1.14	1.06	1.169	1.106
Zm00001d031256_P019	High	pep chromosome:B73_RefGen_v4:1:184086561:184104387:1 gene:Zm00001d031256 transcript:Zm00001d031256_T019 gene_biotype:protein_coding transcript_biotype:protein_coding description:LETM1-like protein	37	28	74	28	906	101.1	5.76	0.796	0.899	0.95	0.937	1.104	1.067	1.093	1.072	0.749	0.797	0.901	0.908	1.108	1.058	1.077	1.065	0.75	0.87	0.924	0.847	1.161	1.121	1.154	1.119
Zm00001d017676_P001	High	pep chromosome:B73_RefGen_v4:5:203880481:203884648:1 gene:Zm00001d017676 transcript:Zm00001d017676_T001 gene_biotype:protein_coding transcript_biotype:protein_coding description:Acetylornithine deacetylase	62	20	99	20	447	49.1	5.71	0.759	0.763	0.883	0.812	1.108	1.155	1.196	1.231	0.753	0.774	0.835	0.825	1.072	1.085	1.178	1.163	0.78	0.799	0.837	0.826	1.101	1.091	1.164	1.282
Zm00001d022112_P001	High	pep chromosome:B73_RefGen_v4:7:170583693:170584463:1 gene:Zm00001d022112 transcript:Zm00001d022112_T001 gene_biotype:protein_coding transcript_biotype:protein_coding description:Stress-response A/B barrel domain-containing protein UP3	57	9	104	9	256	26.4	6.52	1.329	1.164	1.11	1.18	0.909	0.857	0.809	0.866	1.387	1.217	1.214	1.213	0.937	0.927	0.869	0.926	1.249	1.176	1.204	1.105	0.935	0.998	1.006	0.858
Zm00001d019130_P005	High	pep chromosome:B73_RefGen_v4:7:18334524:18345408:-1 gene:Zm00001d019130 transcript:Zm00001d019130_T005 gene_biotype:protein_coding transcript_biotype:protein_coding description:Metallopeptidase M24 family protein	41	22	82	22	765	84.0	6.15	0.864	0.84	0.911	0.92	1.082	0.998	1.063	1.023	0.869	0.877	0.901	0.914	1.043	1.07	1.105	1.022	0.874	0.875	0.915	0.907	1.089	1.149	1.167	1.058
Zm00001d049954_P001	High	pep chromosome:B73_RefGen_v4:4:55307251:55311651:-1 gene:Zm00001d049954 transcript:Zm00001d049954_T001 gene_biotype:protein_coding transcript_biotype:protein_coding description:Monodehydroascorbate reductase 1 peroxisomal	61	18	98	15	433	46.4	5.82	1.0	0.736	0.722	0.591	1.309	1.178	1.138	1.109	0.839	0.944	0.798	0.632	1.302	1.039	1.172	1.332	0.774	0.879	0.815	0.793	1.424	1.302	1.341	1.021
Zm00001d024274_P002	High	pep chromosome:B73_RefGen_v4:10:61030755:61038681:-1 gene:Zm00001d024274 transcript:Zm00001d024274_T002 gene_biotype:protein_coding transcript_biotype:protein_coding description:Obg-like ATPase 1	58	22	109	22	393	44.2	6.76	0.828	0.974	0.944	0.987	1.135	1.102	0.999	1.016	0.984	0.971	1.001	1.003	1.103	1.111	1.06	1.117	0.925	0.877	0.904	0.807	1.074	1.087	1.066	1.002
Zm00001d031449_P001	High	pep chromosome:B73_RefGen_v4:1:190316537:190321646:1 gene:Zm00001d031449 transcript:Zm00001d031449_T001 gene_biotype:protein_coding transcript_biotype:protein_coding gene_symbol:lipoxygenase13 description:Lipoxygenase 2 chloroplastic	34	25	80	25	956	105.3	6.74	0.503	0.54	0.519	0.518	0.999	1.361	1.635	1.423	0.473	0.51	0.506	0.483	1.335	0.864	1.568	1.837	0.492	0.52	0.567	0.537	1.838	0.99	1.412	1.461
Zm00001d015505_P001	High	pep chromosome:B73_RefGen_v4:5:94167247:94184406:1 gene:Zm00001d015505 transcript:Zm00001d015505_T001 gene_biotype:protein_coding transcript_biotype:protein_coding description:Nucleoid-associated protein chloroplastic	38	10	133	2	296	32.2	9.99	0.704	0.722	0.884	0.836	1.22	1.169	1.237	1.268	0.814	0.818	0.976	0.942	1.174	1.192	1.287	1.14	0.702	0.699	0.868	0.69	1.086	1.225	1.224	1.366
Zm00001d007508_P005	High	pep chromosome:B73_RefGen_v4:2:233472727:233477594:1 gene:Zm00001d007508 transcript:Zm00001d007508_T005 gene_biotype:protein_coding transcript_biotype:protein_coding description:T-complex protein 1 subunit theta	51	24	90	5	573	61.8	5.72	0.665	0.687	0.792	0.697	1.211	1.304	1.28	1.318	0.708	0.641	0.776	0.949	1.279	1.258	1.314	1.271	0.735	0.803	0.788	0.734	1.225	1.008	1.252	1.253
Zm00001d007858_P001	High	pep chromosome:B73_RefGen_v4:2:241034298:241037375:1 gene:Zm00001d007858 transcript:Zm00001d007858_T001 gene_biotype:protein_coding transcript_biotype:protein_coding description:Pyridoxal reductase chloroplastic	55	17	79	16	411	44.8	9.36	1.009	1.072	0.92	0.868	1.111	1.017	0.948	0.921	1.012	1.094	1.015	0.934	0.967	0.881	0.938	0.999	0.88	1.126	1.125	1.191	1.045	1.225	0.998	0.974
Zm00001d037725_P001	High	pep chromosome:B73_RefGen_v4:6:135244800:135248890:-1 gene:Zm00001d037725 transcript:Zm00001d037725_T001 gene_biotype:protein_coding transcript_biotype:protein_coding description:Mitochondrial dicarboxylate/tricarboxylate transporter DTC	62	16	104	5	308	33.1	9.7	1.183	1.103	1.22	1.069	0.972	1.052	0.909	0.941	1.111	1.045	1.105	1.027	0.831	0.92	0.956	0.955	1.12	1.148	1.181	1.033	0.909	0.894	0.896	0.885
Zm00001d028183_P003	High	pep chromosome:B73_RefGen_v4:1:25725562:25732327:-1 gene:Zm00001d028183 transcript:Zm00001d028183_T003 gene_biotype:protein_coding transcript_biotype:protein_coding description:T-complex protein 1 subunit gamma	60	31	84	31	558	60.7	6.68	0.634	0.656	0.747	0.751	1.27	1.382	1.314	1.275	0.597	0.604	0.693	0.802	1.249	1.217	1.253	1.258	0.569	0.622	0.636	0.599	1.194	1.054	1.181	1.221
Zm00001d003683_P005	High	pep chromosome:B73_RefGen_v4:2:54203904:54206818:-1 gene:Zm00001d003683 transcript:Zm00001d003683_T005 gene_biotype:protein_coding transcript_biotype:protein_coding description:60S ribosomal protein L3-1	49	22	133	21	400	45.8	10.02	0.702	0.918	0.926	0.927	1.044	1.073	1.144	1.125	0.902	0.914	0.901	0.98	1.078	1.069	1.104	1.185	1.087	0.966	0.867	0.897	1.108	0.97	1.07	1.09
Zm00001d031403_P001	High	pep chromosome:B73_RefGen_v4:1:189201780:189202544:1 gene:Zm00001d031403 transcript:Zm00001d031403_T001 gene_biotype:protein_coding transcript_biotype:protein_coding description:Serine--glyoxylate aminotransferase	79	10	94	1	215	23.6	8.15	1.113	1.138	1.282	0.838	1.077	1.019	1.227	1.211	1.371	1.317	1.299	1.094	1.052	1.296	1.383	1.161	0.818	1.2	1.273	1.078	0.832	0.861	0.847	0.867
Zm00001d034523_P001	High	pep chromosome:B73_RefGen_v4:1:295617955:295620748:1 gene:Zm00001d034523 transcript:Zm00001d034523_T001 gene_biotype:protein_coding transcript_biotype:protein_coding description:Pheophorbide a oxygenase	55	23	86	22	525	58.9	9.0	0.992	1.079	1.103	1.06	0.963	0.914	0.916	0.899	0.964	1.133	1.066	0.979	0.944	0.945	0.988	0.97	0.897	1.097	1.159	1.164	0.919	0.994	0.931	0.939
Zm00001d003566_P001	High	pep chromosome:B73_RefGen_v4:2:48214656:48216669:-1 gene:Zm00001d003566 transcript:Zm00001d003566_T001 gene_biotype:protein_coding transcript_biotype:protein_coding description:26S proteasome non-ATPase regulatory subunit 11 homolog	61	20	86	9	432	48.3	6.0	0.789	0.646	0.866	0.793	1.255	1.309	1.379	1.231	0.774	0.773	0.833	0.87	1.152	1.12	1.201	1.113	0.764	0.822	0.882	0.804	1.159	0.988	1.109	1.127
Zm00001d034790_P001	High	pep chromosome:B73_RefGen_v4:1:302359166:302360795:-1 gene:Zm00001d034790 transcript:Zm00001d034790_T001 gene_biotype:protein_coding transcript_biotype:protein_coding description:40S ribosomal protein S4-3	61	16	174	3	247	28.0	10.02	0.879	1.121	1.064	1.169	0.978	0.915	0.88	0.908	1.159	1.062	1.094	1.078	0.87	0.913	0.808	0.894	1.246	1.065	1.051	1.126	1.029	0.98	0.918	0.887
Zm00001d045139_P002	High	pep chromosome:B73_RefGen_v4:9:14008964:14014626:-1 gene:Zm00001d045139 transcript:Zm00001d045139_T002 gene_biotype:protein_coding transcript_biotype:protein_coding gene_symbol:vacuolar proton pump homolog1 description: vacuolar proton pump homolog1	23	21	131	3	762	79.5	5.4	1.208	1.387	1.304	1.594	0.648	0.576	0.593	0.554	1.037	1.023	1.531	1.57	0.647	0.767	0.641	0.735	1.09	0.938	1.437	1.651	0.599	0.593	0.66	0.782
Zm00001d015134_P001	High	pep chromosome:B73_RefGen_v4:5:76819217:76823253:-1 gene:Zm00001d015134 transcript:Zm00001d015134_T001 gene_biotype:protein_coding transcript_biotype:protein_coding description:Probable ATP synthase 24 kDa subunit mitochondrial	60	19	156	3	243	27.6	7.99	1.19	0.957	0.893	0.956	1.132	1.102	0.852	0.971	1.022	0.952	1.015	0.965	0.996	1.016	0.882	0.953	1.052	1.107	0.986	0.896	1.068	1.094	0.914	0.993
Zm00001d050193_P001	High	pep chromosome:B73_RefGen_v4:4:72526574:72528866:1 gene:Zm00001d050193 transcript:Zm00001d050193_T001 gene_biotype:protein_coding transcript_biotype:protein_coding description:60S ribosomal protein L7-2	65	19	128	3	245	28.3	10.13	0.837	1.064	1.034	1.131	0.921	0.964	0.998	0.908	1.089	1.022	0.998	1.096	0.944	0.929	0.905	0.895	1.299	1.032	0.873	0.956	0.945	0.926	0.926	0.931
Zm00001d045938_P005	High	pep chromosome:B73_RefGen_v4:9:47945117:47971767:-1 gene:Zm00001d045938 transcript:Zm00001d045938_T005 gene_biotype:protein_coding transcript_biotype:protein_coding description:Expressed protein; protein	59	24	70	17	560	63.1	5.36	0.617	0.544	0.62	0.597	1.269	1.187	1.523	1.383	0.601	0.693	0.673	0.688	1.21	1.269	1.33	1.209	0.588	0.761	0.744	0.809	1.188	0.955	1.222	1.379
Zm00001d027468_P001	High	pep chromosome:B73_RefGen_v4:1:5943755:5947624:1 gene:Zm00001d027468 transcript:Zm00001d027468_T001 gene_biotype:protein_coding transcript_biotype:protein_coding description:ADPATP carrier protein 3 mitochondrial	42	19	351	9	380	41.2	9.8	1.025	0.822	0.935	0.854	1.042	1.072	1.088	1.006	0.937	0.899	0.915	0.876	1.051	1.044	1.074	1.127	0.91	0.917	0.929	0.804	1.127	1.09	1.13	1.008
Zm00001d047765_P001	High	pep chromosome:B73_RefGen_v4:9:141344056:141346400:1 gene:Zm00001d047765 transcript:Zm00001d047765_T001 gene_biotype:protein_coding transcript_biotype:protein_coding description:Glutathione S-transferase L2 chloroplastic	66	19	111	12	281	31.7	5.15	1.099	0.9	0.773	0.732	1.239	1.063	0.977	0.965	1.123	0.939	0.886	0.738	1.203	0.913	0.998	1.104	1.09	1.039	0.928	0.903	1.265	1.117	1.178	0.927
Zm00001d027612_P007	High	pep chromosome:B73_RefGen_v4:1:9009003:9013376:-1 gene:Zm00001d027612 transcript:Zm00001d027612_T007 gene_biotype:protein_coding transcript_biotype:protein_coding description:Glutamate--tRNA ligase cytoplasmic	35	23	72	10	715	80.8	7.94	0.609	0.589	0.679	0.633	1.159	1.393	1.337	1.232	0.549	0.59	0.64	0.587	1.217	1.137	1.272	1.166	0.488	0.549	0.557	0.524	1.063	0.853	1.1	1.303
Zm00001d043632_P003	High	pep chromosome:B73_RefGen_v4:3:205644486:205647560:1 gene:Zm00001d043632 transcript:Zm00001d043632_T003 gene_biotype:protein_coding transcript_biotype:protein_coding description:Hyaluronan / mRNA binding family	55	17	105	5	378	40.4	5.85	0.811	0.915	0.84	0.981	0.984	1.099	1.021	1.114	0.91	0.832	0.935	0.994	1.108	0.951	1.001	1.019	0.88	0.811	0.833	0.864	1.09	0.907	0.936	0.935
Zm00001d039305_P001	High	pep chromosome:B73_RefGen_v4:3:1404117:1408223:1 gene:Zm00001d039305 transcript:Zm00001d039305_T001 gene_biotype:protein_coding transcript_biotype:protein_coding description:RNA polymerase I-associated factor PAF67	49	21	72	21	522	61.1	6.4	0.66	0.689	0.801	0.745	1.138	1.23	1.217	1.129	0.691	0.727	0.775	0.837	1.116	1.107	1.213	1.201	0.671	0.793	0.803	0.784	1.145	0.986	1.154	1.229
Zm00001d018535_P003	High	pep chromosome:B73_RefGen_v4:5:222626069:222630974:-1 gene:Zm00001d018535 transcript:Zm00001d018535_T003 gene_biotype:protein_coding transcript_biotype:protein_coding gene_symbol:brick1 description: brick1	61	21	84	20	470	53.3	6.05	0.873	0.793	0.865	0.82	0.997	1.097	1.117	1.125	0.734	0.83	0.823	0.764	1.044	1.032	1.156	1.085	0.713	0.875	0.837	0.908	1.115	1.044	1.18	1.121
Zm00001d036086_P002	High	pep chromosome:B73_RefGen_v4:6:71144043:71147933:-1 gene:Zm00001d036086 transcript:Zm00001d036086_T002 gene_biotype:protein_coding transcript_biotype:protein_coding description:Enolase	34	12	139	2	349	38.7	7.23	1.321	1.238	1.323	1.172	1.027	1.005	1.168	1.607	1.097	1.264	1.029	1.007	0.865	1.008	1.464	1.377	1.236	1.263	1.757	1.362	1.107	1.371	1.48	1.548
Zm00001d017770_P002	High	pep chromosome:B73_RefGen_v4:5:206299764:206304028:-1 gene:Zm00001d017770 transcript:Zm00001d017770_T002 gene_biotype:protein_coding transcript_biotype:protein_coding description:Soluble inorganic pyrophosphatase 2	82	13	200	7	201	22.9	5.63	1.027	0.964	1.063	0.907	0.957	0.944	0.952	0.954	0.861	1.054	0.984	0.831	0.952	1.04	1.009	0.984	0.77	1.017	1.057	1.05	0.933	1.06	0.99	1.146
Zm00001d007936_P001	High	pep chromosome:B73_RefGen_v4:2:243421943:243422896:1 gene:Zm00001d007936 transcript:Zm00001d007936_T001 gene_biotype:protein_coding transcript_biotype:protein_coding description:Pyridoxal 5'-phosphate synthase-like subunit PDX1.2	45	12	224	2	317	33.5	7.09	1.331	1.284	1.206	1.108	0.782	0.77	0.823	0.807	1.208	1.356	1.21	1.082	0.719	0.707	0.746	0.718	1.138	1.325	1.345	1.238	0.821	0.82	0.808	0.809
Zm00001d019824_P004	High	pep chromosome:B73_RefGen_v4:7:65871069:65876989:-1 gene:Zm00001d019824 transcript:Zm00001d019824_T004 gene_biotype:protein_coding transcript_biotype:protein_coding description:Polyadenylate-binding protein 2	41	21	82	10	656	71.3	6.95	0.598	0.757	0.909	0.912	1.109	1.138	1.122	1.112	0.81	0.85	0.851	1.103	0.912	1.118	1.054	1.024	0.771	0.811	0.901	0.922	1.007	0.871	1.244	1.307
Zm00001d037992_P001	High	pep chromosome:B73_RefGen_v4:6:144487080:144490321:1 gene:Zm00001d037992 transcript:Zm00001d037992_T001 gene_biotype:protein_coding transcript_biotype:protein_coding description:ERBB-3 BINDING PROTEIN 1	50	17	94	6	394	43.2	7.03	0.721	1.149	0.828	1.255	0.858	0.976	0.936	0.931	1.116	1.071	0.962	1.249	0.962	0.982	0.931	1.054	1.293	1.013	0.969	0.91	1.074	0.766	0.876	0.926
Zm00001d052622_P001	High	pep chromosome:B73_RefGen_v4:4:195068477:195072679:-1 gene:Zm00001d052622 transcript:Zm00001d052622_T001 gene_biotype:protein_coding transcript_biotype:protein_coding description:Glutamyl-tRNA(Gln) amidotransferase subunit B chloroplastic/mitochondrial	54	24	115	24	546	60.3	6.57	0.751	0.813	0.937	0.881	1.177	1.176	1.179	1.17	0.749	0.81	0.864	0.933	1.123	1.07	1.155	1.037	0.66	0.864	0.875	0.929	1.102	0.983	1.068	1.187
Zm00001d053743_P003	High	pep chromosome:B73_RefGen_v4:4:240292897:240297013:1 gene:Zm00001d053743 transcript:Zm00001d053743_T003 gene_biotype:protein_coding transcript_biotype:protein_coding description:Nucleoid-associated protein chloroplastic	60	10	143	2	186	20.2	7.83	0.796	0.943	1.043	0.99	1.062	1.027	1.048	1.084	0.975	0.9	1.055	1.082	1.076	1.105	1.134	0.985	0.855	0.937	1.019	0.971	0.987	1.091	1.08	1.109
Zm00001d009967_P001	High	pep chromosome:B73_RefGen_v4:8:92806471:92809519:-1 gene:Zm00001d009967 transcript:Zm00001d009967_T001 gene_biotype:protein_coding transcript_biotype:protein_coding description:UDP-sulfoquinovose synthase chloroplastic	54	20	100	20	472	52.4	8.15	1.111	1.22	1.177	1.375	0.844	0.822	0.736	0.801	1.229	1.287	1.2	1.591	0.807	0.795	0.731	0.794	1.17	1.264	1.156	1.25	0.825	0.864	0.76	0.739
Zm00001d046786_P001	High	pep chromosome:B73_RefGen_v4:9:105955854:105957260:-1 gene:Zm00001d046786 transcript:Zm00001d046786_T001 gene_biotype:protein_coding transcript_biotype:protein_coding description:Photosystem I chlorophyll a/b-binding protein 3-1 chloroplastic	78	12	332	12	267	29.0	8.97	1.074	0.989	1.204	1.051	0.944	0.898	0.91	0.984	1.018	1.023	1.274	0.976	0.962	1.181	0.941	0.886	1.093	1.033	0.956	1.068	0.884	1.033	0.911	0.931
Zm00001d051742_P001	High	pep chromosome:B73_RefGen_v4:4:168615582:168622676:-1 gene:Zm00001d051742 transcript:Zm00001d051742_T001 gene_biotype:protein_coding transcript_biotype:protein_coding description:T-complex protein 1 subunit delta	57	24	84	4	535	57.6	7.21	0.868	0.747	0.904	0.809	0.997	1.129	0.96	1.122	0.844	0.744	0.885	0.851	1.069	1.113	1.057	1.055	0.786	0.765	0.851	0.911	1.082	1.057	1.103	1.112
Zm00001d018230_P001	High	pep chromosome:B73_RefGen_v4:5:217045696:217048963:-1 gene:Zm00001d018230 transcript:Zm00001d018230_T001 gene_biotype:protein_coding transcript_biotype:protein_coding description:Bifunctional D-cysteine desulfhydrase/1-aminocyclopropane-1-carboxylate deaminase mitochondrial	48	18	90	18	419	45.0	7.49	0.939	0.881	0.895	0.948	0.997	0.977	1.097	0.997	0.916	0.882	0.954	0.861	1.006	1.027	1.118	1.153	0.922	0.895	0.953	0.894	1.071	1.024	1.078	0.972
Zm00001d012787_P002	High	pep chromosome:B73_RefGen_v4:8:180933696:180941709:1 gene:Zm00001d012787 transcript:Zm00001d012787_T002 gene_biotype:protein_coding transcript_biotype:protein_coding description:Phenylalanine--tRNA ligase chloroplastic/mitochondrial	57	22	105	7	447	51.2	7.39	0.789	0.843	0.859	0.862	1.134	1.185	1.166	1.114	0.595	0.655	0.728	0.83	1.185	1.062	1.324	1.059	0.549	0.71	0.726	0.704	1.196	1.069	1.177	1.224
Zm00001d017091_P001	High	pep chromosome:B73_RefGen_v4:5:185084105:185089320:-1 gene:Zm00001d017091 transcript:Zm00001d017091_T001 gene_biotype:protein_coding transcript_biotype:protein_coding description:Isocitrate dehydrogenase [NAD] regulatory subunit 3 mitochondrial	52	13	100	4	375	40.3	8.7	0.858	0.77	0.819	0.734	1.195	1.171	1.204	1.184	0.751	0.721	0.847	0.776	1.169	1.239	1.19	1.157	0.728	0.936	0.885	0.751	1.294	1.321	1.296	1.228
Zm00001d041035_P005	High	pep chromosome:B73_RefGen_v4:3:92247852:92264499:1 gene:Zm00001d041035 transcript:Zm00001d041035_T005 gene_biotype:protein_coding transcript_biotype:protein_coding description:Ubiquitin carboxyl-terminal hydrolase 13	34	31	74	4	1105	129.6	6.1	0.722	0.72	0.759	0.788	1.202	1.377	1.265	1.271	0.651	0.597	0.704	0.626	1.163	1.155	1.528	1.263	0.652	0.714	0.511	0.678	1.351	0.936	1.188	1.298
Zm00001d026295_P001	High	pep chromosome:B73_RefGen_v4:10:143128213:143138549:1 gene:Zm00001d026295 transcript:Zm00001d026295_T001 gene_biotype:protein_coding transcript_biotype:protein_coding	16	25	88	2	1409	159.7	4.75	0.412	0.378	0.49	0.419	1.004	1.632	1.897	1.433	0.523	0.608	0.594	0.506	1.332	0.89	2.08	1.47	0.359	0.521	0.497	0.535	1.232	0.613	0.958	2.189
Zm00001d019191_P007	High	pep chromosome:B73_RefGen_v4:7:21062125:21065082:1 gene:Zm00001d019191 transcript:Zm00001d019191_T007 gene_biotype:protein_coding transcript_biotype:protein_coding description:ADP-ribosylation factor A1F	68	12	140	1	199	22.7	8.27	0.961	0.921	0.832	1.037	1.207	1.119	1.097	1.305	0.719	0.808	0.634	0.644	1.176	1.319	1.184	1.328	0.626	0.753	0.759	0.891	1.517	1.614	1.385	1.37
Zm00001d010500_P001	High	pep chromosome:B73_RefGen_v4:8:118163693:118167143:1 gene:Zm00001d010500 transcript:Zm00001d010500_T001 gene_biotype:protein_coding transcript_biotype:protein_coding description:ERBB-3 BINDING PROTEIN 1	49	17	94	6	392	43.1	7.17	0.793	1.129	0.856	1.152	0.96	1.068	1.054	1.06	1.187	1.107	1.034	1.285	1.084	1.075	1.052	1.125	1.212	1.003	0.843	0.86	1.103	0.782	0.893	1.001
Zm00001d011099_P015	High	pep chromosome:B73_RefGen_v4:8:139014891:139022404:1 gene:Zm00001d011099 transcript:Zm00001d011099_T015 gene_biotype:protein_coding transcript_biotype:protein_coding description:Methionine S-methyltransferase	28	21	89	2	1124	124.0	5.78	0.673	0.74	0.74	0.474	1.108	1.635	1.41	1.141	0.604	0.645	0.723	0.569	1.451	1.172	1.345	1.276	0.602	0.615	0.393	0.737	1.321	1.021	1.422	1.401
Zm00001d045482_P008	High	pep chromosome:B73_RefGen_v4:9:24091001:24095469:-1 gene:Zm00001d045482 transcript:Zm00001d045482_T008 gene_biotype:protein_coding transcript_biotype:protein_coding description:Serine/threonine-protein phosphatase 2A 65 kDa regulatory subunit A beta isoform	42	20	78	10	587	65.7	5.11	0.607	0.543	0.637	0.589	1.206	1.481	1.468	1.407	0.572	0.586	0.638	0.707	1.274	1.248	1.456	1.261	0.507	0.559	0.601	0.558	1.094	0.779	1.066	1.353
Zm00001d035038_P002	High	pep chromosome:B73_RefGen_v4:6:2749869:2752459:-1 gene:Zm00001d035038 transcript:Zm00001d035038_T002 gene_biotype:protein_coding transcript_biotype:protein_coding gene_symbol:FRK2 description:Fructokinase-like 1 chloroplastic	62	17	92	17	335	35.5	5.58	1.111	1.018	0.981	1.062	0.927	0.98	0.802	0.822	1.074	1.014	1.003	1.24	0.855	1.134	0.79	1.005	1.155	1.073	0.996	0.95	1.091	1.049	0.97	0.818
Zm00001d046923_P001	High	pep chromosome:B73_RefGen_v4:9:110943034:110946165:1 gene:Zm00001d046923 transcript:Zm00001d046923_T001 gene_biotype:protein_coding transcript_biotype:protein_coding description:D-3-phosphoglycerate dehydrogenase 2 chloroplastic	57	21	66	20	589	61.7	6.62	0.809	0.786	0.923	0.913	1.052	1.057	1.058	1.181	0.864	0.803	0.918	0.879	1.035	1.061	1.005	1.086	0.895	0.783	0.804	0.837	1.128	1.081	1.161	1.115
Zm00001d042884_P003	High	pep chromosome:B73_RefGen_v4:3:182846767:182851933:-1 gene:Zm00001d042884 transcript:Zm00001d042884_T003 gene_biotype:protein_coding transcript_biotype:protein_coding description:Acyl-coenzyme A oxidase	40	20	73	20	684	76.1	7.56	0.856	0.819	0.876	0.771	1.071	0.989	1.005	0.954	0.909	0.981	0.923	0.99	1.06	0.926	0.988	1.079	0.896	1.002	0.897	0.993	1.163	1.11	1.159	0.994
Zm00001d047581_P002	High	pep chromosome:B73_RefGen_v4:9:136326177:136330736:-1 gene:Zm00001d047581 transcript:Zm00001d047581_T002 gene_biotype:protein_coding transcript_biotype:protein_coding description:30S ribosomal protein S1	45	14	170	14	401	43.5	4.75	0.887	1.032	0.869	1.035	0.961	1.058	1.108	1.114	0.91	0.917	0.88	1.148	1.089	0.971	1.119	1.056	0.987	0.911	0.928	0.989	1.015	0.856	0.92	1.169
Zm00001d020808_P002	High	pep chromosome:B73_RefGen_v4:7:133517163:133521665:-1 gene:Zm00001d020808 transcript:Zm00001d020808_T002 gene_biotype:protein_coding transcript_biotype:protein_coding description:Peroxidase 17	58	16	116	16	347	38.0	5.53	0.61	0.537	0.489	0.497	1.534	1.182	1.324	1.166	0.521	0.536	0.558	0.398	1.52	1.358	1.33	1.316	0.476	0.49	0.531	0.477	1.572	1.501	1.491	1.341
Zm00001d015180_P001	High	pep chromosome:B73_RefGen_v4:5:78500834:78504838:1 gene:Zm00001d015180 transcript:Zm00001d015180_T001 gene_biotype:protein_coding transcript_biotype:protein_coding description:Proteasome subunit alpha type-1-B	69	15	97	15	274	30.0	5.27	1.274	1.09	1.013	1.089	0.987	0.947	0.85	0.886	1.21	1.118	1.096	1.008	0.942	0.916	0.838	0.916	1.164	1.066	1.035	0.97	1.046	0.992	0.942	0.884
Zm00001d002395_P001	High	pep chromosome:B73_RefGen_v4:2:11863804:11866631:-1 gene:Zm00001d002395 transcript:Zm00001d002395_T001 gene_biotype:protein_coding transcript_biotype:protein_coding description:60S ribosomal protein L7-2	62	17	129	3	244	28.5	10.08	0.907	1.064	1.039	1.092	0.942	0.943	1.031	0.992	0.972	0.959	1.006	1.027	0.943	0.902	1.024	1.012	1.138	1.02	0.924	1.111	0.915	0.885	1.075	0.945
Zm00001d016439_P003	High	pep chromosome:B73_RefGen_v4:5:162354770:162359026:1 gene:Zm00001d016439 transcript:Zm00001d016439_T003 gene_biotype:protein_coding transcript_biotype:protein_coding description:26S protease regulatory subunit 8 homolog B	47	18	80	17	422	47.2	8.85	0.62	0.64	0.842	0.738	1.083	1.243	1.223	1.197	0.608	0.637	0.724	0.815	1.163	1.152	1.244	1.1	0.619	0.65	0.679	0.674	1.12	0.865	1.053	1.199
Zm00001d012820_P001	High	pep chromosome:B73_RefGen_v4:5:848901:851867:-1 gene:Zm00001d012820 transcript:Zm00001d012820_T001 gene_biotype:protein_coding transcript_biotype:protein_coding description:Outer envelope pore protein 24A chloroplastic	81	16	139	12	223	23.9	9.1	1.397	1.258	1.205	1.069	0.813	0.771	0.84	0.788	1.242	1.358	1.215	0.984	0.79	0.852	0.787	0.78	1.201	1.323	1.337	1.369	0.728	0.867	0.757	0.839
Zm00001d007113_P001	High	pep chromosome:B73_RefGen_v4:2:222491159:222495761:-1 gene:Zm00001d007113 transcript:Zm00001d007113_T001 gene_biotype:protein_coding transcript_biotype:protein_coding description:Xylose isomerase	47	20	88	7	493	55.1	5.82	0.99	0.892	0.919	0.981	1.016	0.984	0.917	0.97	1.002	0.966	1.022	1.032	1.012	0.948	1.041	1.078	1.016	0.896	0.947	0.868	1.053	1.023	1.042	0.931
Zm00001d039165_P026	High	pep chromosome:B73_RefGen_v4:6:171573281:171582625:-1 gene:Zm00001d039165 transcript:Zm00001d039165_T026 gene_biotype:protein_coding transcript_biotype:protein_coding description:DNA damage-binding protein 1a	30	26	69	6	1093	121.9	5.36	0.726	0.824	0.852	0.854	1.132	1.057	1.134	1.238	0.806	0.843	0.871	0.932	1.004	0.989	1.054	1.083	0.877	0.837	0.951	1.064	1.13	1.002	1.263	0.902
Zm00001d011363_P003	High	pep chromosome:B73_RefGen_v4:8:148506550:148509406:-1 gene:Zm00001d011363 transcript:Zm00001d011363_T003 gene_biotype:protein_coding transcript_biotype:protein_coding description:Putative oxidoreductase%2C aldo/keto reductase family protein	65	20	112	11	345	38.2	6.62	1.138	0.954	0.949	0.951	1.123	1.065	0.958	0.987	0.921	0.932	0.928	0.822	1.094	1.083	1.011	1.1	0.948	0.868	0.942	0.859	1.057	1.158	0.955	1.001
Zm00001d047789_P001	High	pep chromosome:B73_RefGen_v4:9:141793484:141794134:1 gene:Zm00001d047789 transcript:Zm00001d047789_T001 gene_biotype:protein_coding transcript_biotype:protein_coding description:ATP synthase B chain	58	14	209	14	216	22.7	5.53	1.142	1.2	1.242	1.121	0.937	0.898	0.877	0.864	1.119	1.155	1.252	0.975	0.916	0.995	0.888	0.819	1.179	1.169	1.065	1.14	0.877	0.951	0.877	0.954
Zm00001d032605_P004	High	pep chromosome:B73_RefGen_v4:1:231862843:231868220:-1 gene:Zm00001d032605 transcript:Zm00001d032605_T004 gene_biotype:protein_coding transcript_biotype:protein_coding description:Alpha-galactosidase 2	50	15	82	14	352	38.6	6.09	1.227	1.139	1.094	1.308	0.938	0.772	0.786	0.732	1.336	1.103	1.188	1.28	1.02	0.905	0.827	0.928	1.49	1.056	1.079	0.967	0.896	0.868	0.872	0.72
Zm00001d052698_P001	High	pep chromosome:B73_RefGen_v4:4:197880938:197884313:1 gene:Zm00001d052698 transcript:Zm00001d052698_T001 gene_biotype:protein_coding transcript_biotype:protein_coding description:14-3-3-like protein GF14 nu	62	16	241	6	252	28.6	4.82	0.823	0.792	0.872	0.937	1.1	1.092	1.024	1.052	0.957	0.899	0.86	1.119	1.153	1.034	1.055	1.221	0.947	0.937	0.818	0.846	1.122	0.942	1.068	0.922
Zm00001d008549_P002	High	pep chromosome:B73_RefGen_v4:8:12681105:12684611:1 gene:Zm00001d008549 transcript:Zm00001d008549_T002 gene_biotype:protein_coding transcript_biotype:protein_coding description:Protein ABCI7 chloroplastic	59	20	104	20	481	52.4	6.71	0.889	0.884	0.96	0.867	1.098	1.083	1.095	1.162	0.855	0.815	0.903	0.856	1.006	1.004	1.009	1.072	0.706	0.847	0.916	0.831	1.045	1.138	1.069	1.121
Zm00001d018358_P001	High	pep chromosome:B73_RefGen_v4:5:219156200:219158425:1 gene:Zm00001d018358 transcript:Zm00001d018358_T001 gene_biotype:protein_coding transcript_biotype:protein_coding description:Protein TIC 55 chloroplastic	43	18	93	18	538	59.4	8.38	0.767	0.819	0.773	0.8	1.141	1.233	1.136	1.22	0.821	0.964	0.888	0.81	1.106	1.091	1.019	1.118	0.779	0.908	0.871	0.964	1.14	1.191	1.107	1.095
Zm00001d018069_P001	High	pep chromosome:B73_RefGen_v4:5:213760677:213761423:1 gene:Zm00001d018069 transcript:Zm00001d018069_T001 gene_biotype:protein_coding transcript_biotype:protein_coding gene_symbol:ATP synthase chloroplast subunit1 description: ATP synthase chloroplast subunit1	53	10	181	6	248	26.6	5.03	0.865	0.93	1.124	0.918	0.978	1.058	1.138	0.996	0.895	0.979	1.11	0.904	0.983	1.169	1.142	1.088	0.998	0.99	0.917	0.916	0.936	1.083	1.119	1.157
Zm00001d027656_P001	High	pep chromosome:B73_RefGen_v4:1:10261506:10265855:1 gene:Zm00001d027656 transcript:Zm00001d027656_T001 gene_biotype:protein_coding transcript_biotype:protein_coding gene_symbol:lethal leaf spot1 description:Lethal leaf-spot 1	55	23	88	22	520	58.1	7.78	0.968	0.966	0.949	0.932	1.114	1.053	0.971	0.974	0.916	0.895	0.931	0.802	1.047	0.891	0.879	0.917	0.946	0.956	0.954	1.032	1.168	1.126	1.02	0.905
Zm00001d024432_P001	High	pep chromosome:B73_RefGen_v4:10:70727429:70729161:1 gene:Zm00001d024432 transcript:Zm00001d024432_T001 gene_biotype:protein_coding transcript_biotype:protein_coding description:Phenolic glucoside malonyltransferase 1	52	16	75	16	485	50.8	5.3	0.615	0.614	0.662	0.584	1.228	1.094	1.23	1.229	0.575	0.638	0.64	0.599	1.19	1.181	1.263	1.32	0.642	0.632	0.678	0.615	1.262	1.229	1.279	1.292
Zm00001d043955_P001	High	pep chromosome:B73_RefGen_v4:3:214775698:214777826:-1 gene:Zm00001d043955 transcript:Zm00001d043955_T001 gene_biotype:protein_coding transcript_biotype:protein_coding description:Eukaryotic translation initiation factor 3 subunit D	52	19	66	16	580	64.8	5.71	0.873	0.906	0.936	1.027	1.122	1.117	1.05	1.074	0.877	0.812	0.875	1.054	1.073	1.057	1.015	1.129	0.968	0.909	0.93	0.956	1.077	1.099	1.102	1.026
Zm00001d013015_P001	High	pep chromosome:B73_RefGen_v4:5:3231369:3233042:-1 gene:Zm00001d013015 transcript:Zm00001d013015_T001 gene_biotype:protein_coding transcript_biotype:protein_coding gene_symbol:short chain alcohol dehydrogenase1 description: short chain alcohol dehydrogenase1	76	15	71	15	283	29.3	6.16	1.054	0.756	0.8	0.837	1.021	1.168	1.184	1.224	0.788	0.686	0.786	0.897	1.047	1.096	1.232	1.044	0.847	0.751	0.729	0.744	1.172	1.043	1.117	1.155
Zm00001d038923_P001	High	pep chromosome:B73_RefGen_v4:6:167106090:167108422:1 gene:Zm00001d038923 transcript:Zm00001d038923_T001 gene_biotype:protein_coding transcript_biotype:protein_coding gene_symbol:receptor for activated C kinase1 description:Guanine nucleotide-binding protein beta subunit-like protein	65	16	128	2	334	36.2	6.61	1.029	0.894	1.013	0.995	1.087	0.915	0.99	0.874	0.824	0.801	0.854	0.976	0.819	0.859	0.946	0.939	0.815	0.887	0.878	0.862	0.905	0.852	1.015	1.002
Zm00001d030011_P001	High	pep chromosome:B73_RefGen_v4:1:99113829:99118558:-1 gene:Zm00001d030011 transcript:Zm00001d030011_T001 gene_biotype:protein_coding transcript_biotype:protein_coding description:Eukaryotic translation initiation factor 3 subunit B	35	21	71	21	720	82.9	5.22	0.608	0.628	0.561	0.662	0.759	1.465	1.458	1.435	0.507	0.526	0.547	0.671	1.482	0.772	1.556	1.521	0.647	0.595	0.567	0.509	1.663	0.717	0.897	1.537
Zm00001d020642_P001	High	pep chromosome:B73_RefGen_v4:7:126107073:126110894:-1 gene:Zm00001d020642 transcript:Zm00001d020642_T001 gene_biotype:protein_coding transcript_biotype:protein_coding description:Serine carboxypeptidase-like 49	42	15	81	13	525	57.6	5.88	0.708	0.652	0.627	0.646	1.269	1.126	1.157	1.107	0.787	0.701	0.767	0.715	1.194	1.023	1.217	1.257	0.802	0.729	0.794	0.671	1.302	1.326	1.329	1.115
Zm00001d031727_P004	High	pep chromosome:B73_RefGen_v4:1:199715758:199718643:1 gene:Zm00001d031727 transcript:Zm00001d031727_T004 gene_biotype:protein_coding transcript_biotype:protein_coding gene_symbol:sorbitol dehydrogenase homolog1 description:Sorbitol dehydrogenase	72	19	93	19	366	39.0	6.73	0.568	0.503	0.649	0.502	1.206	1.532	1.575	1.363	0.464	0.51	0.568	0.471	1.248	1.234	1.412	1.282	0.414	0.524	0.536	0.512	1.293	1.117	1.37	1.556
Zm00001d024767_P002	High	pep chromosome:B73_RefGen_v4:10:87218080:87221164:1 gene:Zm00001d024767 transcript:Zm00001d024767_T002 gene_biotype:protein_coding transcript_biotype:protein_coding description:Aspartic proteinase A1	49	13	90	13	509	54.2	5.39	0.725	0.682	0.672	0.698	1.206	0.994	1.263	1.175	0.568	0.564	0.75	0.636	1.109	0.769	1.387	1.475	0.548	0.586	0.7	0.647	1.128	1.05	1.501	1.152
Zm00001d021846_P002	High	pep chromosome:B73_RefGen_v4:7:164385228:164417998:-1 gene:Zm00001d021846 transcript:Zm00001d021846_T002 gene_biotype:protein_coding transcript_biotype:protein_coding description:Insulin-degrading enzyme-like 1 peroxisomal	31	25	67	25	992	113.0	6.16	0.697	0.651	0.738	0.635	1.174	1.293	1.318	1.127	0.608	0.657	0.684	0.665	1.186	1.279	1.265	1.262	0.594	0.674	0.639	0.65	1.148	0.923	1.136	1.194
Zm00001d036024_P001	High	pep chromosome:B73_RefGen_v4:6:66752688:66763432:1 gene:Zm00001d036024 transcript:Zm00001d036024_T001 gene_biotype:protein_coding transcript_biotype:protein_coding gene_symbol:aldo/keto reductase AKR1 description: aldo/keto reductase AKR1	67	22	85	10	396	43.1	7.37	1.064	1.005	0.896	1.023	1.038	1.029	0.906	0.918	1.027	0.887	0.989	1.025	1.017	0.9	1.011	1.043	1.214	0.904	0.901	0.846	1.099	0.992	0.996	0.924
Zm00001d009212_P004	High	pep chromosome:B73_RefGen_v4:8:43471863:43480271:-1 gene:Zm00001d009212 transcript:Zm00001d009212_T004 gene_biotype:protein_coding transcript_biotype:protein_coding description:dihydrolipoyl dehydrogenases	45	21	94	10	614	65.9	8.21	1.052	0.906	1.069	1.052	1.135	1.003	1.133	1.092	1.023	1.029	1.02	1.105	1.045	1.012	1.074	1.058	0.844	0.922	0.93	0.947	0.999	1.026	0.979	0.969
Zm00001d009480_P001	High	pep chromosome:B73_RefGen_v4:8:66824808:66826892:1 gene:Zm00001d009480 transcript:Zm00001d009480_T001 gene_biotype:protein_coding transcript_biotype:protein_coding gene_symbol:receptor for activated C kinase2 description:Receptor for activated C kinase 1A	65	16	128	2	334	36.2	6.61	0.757	0.648	0.789	0.834	1.103	1.122	1.204	1.096	0.67	0.619	0.799	0.953	0.859	0.909	1.206	1.079	0.61	0.612	0.619	0.627	1.015	0.886	0.978	0.908
Zm00001d034420_P009	High	pep chromosome:B73_RefGen_v4:1:292477036:292480580:-1 gene:Zm00001d034420 transcript:Zm00001d034420_T009 gene_biotype:protein_coding transcript_biotype:protein_coding gene_symbol:glutamic dehydrogenase1 description:Glutamate dehydrogenase	53	15	88	12	411	44.0	6.39	0.999	0.907	0.832	0.887	1.032	1.046	0.985	1.006	1.043	0.866	0.934	0.933	1.019	1.008	0.985	1.064	0.967	0.992	0.88	1.055	1.254	1.218	0.967	0.915
Zm00001d038136_P002	High	pep chromosome:B73_RefGen_v4:6:149167447:149172136:1 gene:Zm00001d038136 transcript:Zm00001d038136_T002 gene_biotype:protein_coding transcript_biotype:protein_coding description:alpha/beta-Hydrolases superfamily protein	72	13	90	8	240	25.7	5.6	0.997	0.878	0.846	0.933	1.224	1.048	0.998	0.936	0.988	0.888	0.875	0.973	1.104	0.879	0.977	1.09	1.126	0.942	0.913	0.849	1.292	1.156	1.108	0.949
Zm00001d037103_P001	High	pep chromosome:B73_RefGen_v4:6:112380521:112382016:1 gene:Zm00001d037103 transcript:Zm00001d037103_T001 gene_biotype:protein_coding transcript_biotype:protein_coding description:Peroxiredoxin Q chloroplastic	53	12	249	12	218	23.4	9.7	0.865	1.125	0.973	1.062	1.031	0.932	0.918	0.919	1.044	1.124	1.043	1.047	1.022	0.988	0.942	0.932	1.072	0.966	0.99	1.055	0.956	1.041	0.982	0.954
Zm00001d006539_P001	High	pep chromosome:B73_RefGen_v4:2:210700847:210703733:1 gene:Zm00001d006539 transcript:Zm00001d006539_T001 gene_biotype:protein_coding transcript_biotype:protein_coding description:Beta-amylase	49	19	89	19	595	65.3	5.11	1.097	0.943	0.933	0.849	1.029	1.004	1.031	1.051	0.91	0.952	0.94	0.718	1.029	1.031	1.094	0.994	0.845	1.013	1.054	0.945	1.009	1.114	1.083	1.03
ZemaCp083	High	pep chromosome:B73_RefGen_v4:Pt:105072:107288:-1 gene:ZemaCp083 transcript:ZemaCp083 gene_biotype:protein_coding transcript_biotype:protein_coding gene_symbol:ndhF description:ndhF	24	19	149	19	738	82.9	8.95	1.289	1.177	1.22	1.106	0.791	0.771	0.859	0.783	1.131	1.219	1.136	0.955	0.743	0.883	0.76	0.746	1.078	1.424	1.268	1.279	0.744	0.823	0.779	0.763
Zm00001d000417_P001	High	pep contig:B73_RefGen_v4:B73V4_ctg121:20918:21979:-1 gene:Zm00001d000417 transcript:Zm00001d000417_T001 gene_biotype:protein_coding transcript_biotype:protein_coding gene_symbol:psbA description:Photosystem Q(B) protein	42	13	550	13	353	39.0	5.36	1.283	1.318	1.139	1.159	0.82	0.764	0.79	0.766	1.132	1.218	1.105	1.08	0.838	0.852	0.784	0.788	1.188	1.182	1.154	1.262	0.838	0.907	0.847	0.802
Zm00001d045042_P014	High	pep chromosome:B73_RefGen_v4:9:10907826:10912915:1 gene:Zm00001d045042 transcript:Zm00001d045042_T014 gene_biotype:protein_coding transcript_biotype:protein_coding gene_symbol:shrunken1 description:Sucrose synthase 1	37	26	76	22	822	94.0	6.67	0.93	0.866	1.092	1.018	0.975	1.055	0.967	0.979	0.924	0.768	0.99	1.32	0.933	1.165	0.928	1.045	0.919	0.891	0.845	0.785	1.032	0.863	0.961	0.978
Zm00001d017787_P001	High	pep chromosome:B73_RefGen_v4:5:206752152:206757266:-1 gene:Zm00001d017787 transcript:Zm00001d017787_T001 gene_biotype:protein_coding transcript_biotype:protein_coding description:Monodehydroascorbate reductase 4 peroxisomal	54	23	83	23	478	51.9	8.34	1.044	0.962	1.01	0.909	1.005	0.955	1.01	0.983	0.975	1.045	1.008	0.855	1.021	1.108	1.026	1.038	0.863	1.022	1.009	1.001	0.994	1.02	1.035	0.993
Zm00001d037818_P002	High	pep chromosome:B73_RefGen_v4:6:138768200:138775016:-1 gene:Zm00001d037818 transcript:Zm00001d037818_T002 gene_biotype:protein_coding transcript_biotype:protein_coding description:phosphoribosylaminoimidazole carboxylase family protein / AIR carboxylase family protein	38	18	75	2	634	68.8	6.95	0.537	0.56	0.619	0.601	1.53	1.723	1.338	1.331	0.518	0.649	0.597	0.507	1.468	1.329	1.245	1.029	0.484	0.665	0.427	0.523	1.204	1.018	0.986	1.133
Zm00001d017271_P005	High	pep chromosome:B73_RefGen_v4:5:191255087:191261009:-1 gene:Zm00001d017271 transcript:Zm00001d017271_T005 gene_biotype:protein_coding transcript_biotype:protein_coding description:Adenosine kinase 2	56	14	114	3	342	37.1	5.25	0.958	0.977	0.889	1.092	1.058	0.975	0.982	0.96	1.009	0.819	1.02	1.067	0.981	0.964	0.846	1.179	1.003	0.857	0.829	0.719	1.181	1.089	1.179	0.761
Zm00001d047464_P001	High	pep chromosome:B73_RefGen_v4:9:130955169:130961946:1 gene:Zm00001d047464 transcript:Zm00001d047464_T001 gene_biotype:protein_coding transcript_biotype:protein_coding description:Beta-adaptin-like protein C	40	25	70	25	898	99.4	5.07	0.756	0.737	0.773	0.806	1.098	1.204	1.189	1.135	0.637	0.687	0.803	0.911	1.209	1.157	1.245	1.142	0.745	0.756	0.783	0.72	1.114	0.987	1.138	1.169
Zm00001d006610_P001	High	pep chromosome:B73_RefGen_v4:2:212551623:212557386:1 gene:Zm00001d006610 transcript:Zm00001d006610_T001 gene_biotype:protein_coding transcript_biotype:protein_coding description:Peptidyl-prolyl cis-trans isomerase CYP37 chloroplastic	44	16	148	16	439	47.3	6.57	1.413	1.396	1.172	1.193	0.84	0.763	0.71	0.761	1.33	1.302	1.176	1.07	0.867	0.816	0.777	0.775	1.307	1.266	1.226	1.318	0.794	0.923	0.788	0.812
Zm00001d016248_P001	High	pep chromosome:B73_RefGen_v4:5:152956416:152961046:-1 gene:Zm00001d016248 transcript:Zm00001d016248_T001 gene_biotype:protein_coding transcript_biotype:protein_coding description:Citrate synthase 3 peroxisomal	48	17	75	17	503	55.2	9.04	1.157	0.897	1.049	0.831	1.105	1.131	1.004	1.08	0.985	0.972	0.932	0.874	1.129	1.063	1.0	1.135	0.931	0.98	0.93	0.9	1.167	1.148	1.105	1.009
Zm00001d027919_P001	High	pep chromosome:B73_RefGen_v4:1:17615562:17626036:-1 gene:Zm00001d027919 transcript:Zm00001d027919_T001 gene_biotype:protein_coding transcript_biotype:protein_coding description:40S ribosomal protein Sa-1	50	15	198	4	310	33.7	5.08	1.436	1.425	1.406	1.501	0.978	1.044	0.785	0.86	1.663	1.634	1.298	1.779	0.832	0.93	0.859	0.961	1.584	1.46	1.515	1.214	0.91	0.969	0.824	0.85
Zm00001d013607_P004	High	pep chromosome:B73_RefGen_v4:5:15269261:15277879:1 gene:Zm00001d013607 transcript:Zm00001d013607_T004 gene_biotype:protein_coding transcript_biotype:protein_coding description:Threonine--tRNA ligase mitochondrial 1	37	24	80	10	739	84.4	7.09	0.615	0.713	0.82	0.742	1.279	1.402	1.364	1.316	0.593	0.694	0.741	0.775	1.182	1.154	1.27	1.196	0.543	0.677	0.61	0.671	1.138	0.912	1.165	1.183
Zm00001d027442_P001	High	pep chromosome:B73_RefGen_v4:1:5434308:5435871:-1 gene:Zm00001d027442 transcript:Zm00001d027442_T001 gene_biotype:protein_coding transcript_biotype:protein_coding description:50S ribosomal protein L5	57	14	110	14	283	30.4	10.15	1.033	1.378	1.291	1.366	0.822	0.758	0.776	0.798	1.409	1.35	1.3	1.438	0.771	0.813	0.82	0.799	1.493	1.29	1.329	1.405	0.748	0.852	0.809	0.78
Zm00001d029502_P001	High	pep chromosome:B73_RefGen_v4:1:73436800:73454549:1 gene:Zm00001d029502 transcript:Zm00001d029502_T001 gene_biotype:protein_coding transcript_biotype:protein_coding description:Glucose-6-phosphate 1-dehydrogenase	40	22	93	15	641	71.9	9.14	0.742	0.78	0.767	0.817	1.205	1.135	1.127	1.17	0.633	0.648	0.725	0.704	1.187	1.155	1.27	1.229	0.619	0.642	0.721	0.631	1.19	1.037	1.109	1.216
Zm00001d032576_P001	High	pep chromosome:B73_RefGen_v4:1:231120510:231123615:-1 gene:Zm00001d032576 transcript:Zm00001d032576_T001 gene_biotype:protein_coding transcript_biotype:protein_coding gene_symbol:GRMZM2G036455 description:Protochlorophyllide reductase C chloroplastic	54	20	109	1	396	42.2	8.84	1.218	1.769	1.681	1.898	0.724	0.976	0.752	0.827	0.914	0.789	1.211	1.439	0.63	0.64	0.619	0.616	0.928	1.082	1.052	1.103	1.045	1.021	0.965	0.682
Zm00001d036108_P002	High	pep chromosome:B73_RefGen_v4:6:72487379:72490870:-1 gene:Zm00001d036108 transcript:Zm00001d036108_T002 gene_biotype:protein_coding transcript_biotype:protein_coding description:Proteasome subunit beta type-6	68	12	86	12	244	26.1	5.78	1.218	1.044	1.067	1.083	0.927	0.92	0.864	0.877	1.199	1.107	1.102	1.073	0.888	0.892	0.857	0.946	1.188	1.07	1.038	1.012	0.969	0.985	0.937	0.861
Zm00001d007366_P003	High	pep chromosome:B73_RefGen_v4:2:229771474:229779655:-1 gene:Zm00001d007366 transcript:Zm00001d007366_T003 gene_biotype:protein_coding transcript_biotype:protein_coding description:Haloacid dehalogenase-like hydrolase domain-containing protein	56	14	121	14	306	32.6	7.59	1.304	1.118	0.953	0.988	0.872	0.837	1.017	0.93	1.056	1.121	0.977	0.787	0.927	0.969	0.994	0.894	0.944	1.073	1.135	0.984	0.827	0.905	0.945	1.008
ZemaCp027	High	pep chromosome:B73_RefGen_v4:Pt:50535:51014:-1 gene:ZemaCp027 transcript:ZemaCp027 gene_biotype:protein_coding transcript_biotype:protein_coding gene_symbol:ndhJ description:ndhJ	94	13	153	13	159	18.7	6.52	1.467	1.244	1.257	1.114	0.821	0.784	0.832	0.842	1.376	1.299	1.193	1.006	0.762	0.923	0.799	0.762	1.195	1.39	1.357	1.313	0.766	0.872	0.775	0.837
Zm00001d005238_P001	High	pep chromosome:B73_RefGen_v4:2:165152617:165157842:1 gene:Zm00001d005238 transcript:Zm00001d005238_T001 gene_biotype:protein_coding transcript_biotype:protein_coding description:Eukaryotic translation initiation factor 3 subunit E	56	17	67	8	436	51.0	5.81	0.758	0.685	0.91	0.714	1.272	1.371	1.246	1.212	0.715	0.723	0.727	0.896	1.177	1.256	1.247	1.195	0.633	0.81	0.811	0.742	1.185	1.025	1.117	1.236
Zm00001d034900_P001	High	pep chromosome:B73_RefGen_v4:1:305107084:305113715:-1 gene:Zm00001d034900 transcript:Zm00001d034900_T001 gene_biotype:protein_coding transcript_biotype:protein_coding description:PGR5-like protein 1B chloroplastic	41	11	110	10	322	36.1	5.35	1.202	1.009	1.058	0.911	0.922	0.944	0.985	1.008	1.045	1.103	0.99	0.814	0.921	1.201	1.059	0.856	0.911	1.195	1.126	0.978	0.849	0.929	0.94	0.978
Zm00001d036328_P001	High	pep chromosome:B73_RefGen_v4:6:84474290:84479106:-1 gene:Zm00001d036328 transcript:Zm00001d036328_T001 gene_biotype:protein_coding transcript_biotype:protein_coding description:2-oxoglutarate dehydrogenase E1 component	32	25	85	15	1016	114.7	7.21	0.814	0.757	0.877	0.817	1.026	1.0	1.086	1.046	0.78	0.815	0.842	0.92	1.013	0.929	0.988	1.151	0.844	0.869	0.982	0.966	1.005	0.921	1.219	0.905
Zm00001d010159_P003	High	pep chromosome:B73_RefGen_v4:8:102413407:102417640:-1 gene:Zm00001d010159 transcript:Zm00001d010159_T003 gene_biotype:protein_coding transcript_biotype:protein_coding gene_symbol:actin1 description:Actin-1	56	16	153	9	376	41.6	5.39	0.586	0.549	0.63	0.559	1.401	1.252	1.397	1.318	0.548	0.661	0.562	0.661	1.22	1.179	1.25	1.237	0.49	0.554	0.563	0.528	1.557	1.171	1.47	1.296
Zm00001d019926_P004	High	pep chromosome:B73_RefGen_v4:7:76711087:76715496:-1 gene:Zm00001d019926 transcript:Zm00001d019926_T004 gene_biotype:protein_coding transcript_biotype:protein_coding description:Enoyl-[acyl-carrier-protein] reductase [NADH] chloroplastic	52	16	112	9	374	39.3	8.94	1.255	1.133	1.102	1.191	0.89	0.845	0.879	0.913	1.165	1.099	1.131	1.103	0.933	0.913	0.909	0.883	1.156	1.132	1.153	1.126	0.936	0.96	0.945	0.88
Zm00001d019147_P001	High	pep chromosome:B73_RefGen_v4:7:19140215:19142574:1 gene:Zm00001d019147 transcript:Zm00001d019147_T001 gene_biotype:protein_coding transcript_biotype:protein_coding description:40S ribosomal protein S2	58	17	120	4	279	30.3	10.11	0.832	1.156	1.185	1.206	0.984	0.941	0.896	0.98	1.138	1.146	1.18	1.159	0.901	0.943	0.894	0.915	1.205	1.046	1.09	1.088	0.961	0.896	0.958	0.942
Zm00001d034890_P001	High	pep chromosome:B73_RefGen_v4:1:304868663:304870630:1 gene:Zm00001d034890 transcript:Zm00001d034890_T001 gene_biotype:protein_coding transcript_biotype:protein_coding description:Outer envelope pore protein 24A chloroplastic	89	18	159	14	220	23.6	9.23	1.2	1.101	1.1	0.995	0.908	0.862	0.949	0.877	1.071	1.154	1.09	0.903	0.9	0.975	0.946	0.912	1.026	1.151	1.147	1.097	0.848	0.949	0.928	0.962
Zm00001d048091_P002	High	pep chromosome:B73_RefGen_v4:9:149914247:149918402:-1 gene:Zm00001d048091 transcript:Zm00001d048091_T002 gene_biotype:protein_coding transcript_biotype:protein_coding description:ATP synthase subunit gamma mitochondrial	65	17	86	8	330	35.7	9.04	0.898	0.956	1.041	0.828	1.33	1.39	1.079	1.209	0.947	0.872	0.913	0.892	1.207	1.274	1.075	1.099	0.937	1.071	0.971	0.856	1.26	1.258	1.069	1.228
Zm00001d044396_P001	High	pep chromosome:B73_RefGen_v4:3:227100368:227101162:1 gene:Zm00001d044396 transcript:Zm00001d044396_T001 gene_biotype:protein_coding transcript_biotype:protein_coding description:Chlorophyll a-b binding protein 48%2C chloroplastic	62	10	179	2	264	28.0	5.66	1.199	2.131	1.704	1.787	0.501	0.422	0.368	0.493	1.453	1.5	1.884	1.703	0.358	0.433	0.236	0.24	1.586	1.466	1.211	2.284	0.593	0.834	0.747	0.684
Zm00001d052321_P001	High	pep chromosome:B73_RefGen_v4:4:187091291:187093724:1 gene:Zm00001d052321 transcript:Zm00001d052321_T001 gene_biotype:protein_coding transcript_biotype:protein_coding description:Tautomerase/MIF superfamily protein	63	6	137	6	115	12.2	8.1	1.131	1.018	1.008	0.974	1.094	0.992	0.98	1.017	1.098	1.079	1.031	0.963	1.086	1.0	0.99	0.993	0.999	0.976	1.039	0.951	1.056	1.174	1.091	0.969
Zm00001d004348_P001	High	pep chromosome:B73_RefGen_v4:2:105686148:105688384:1 gene:Zm00001d004348 transcript:Zm00001d004348_T001 gene_biotype:protein_coding transcript_biotype:protein_coding description:Natterin-4	46	19	172	8	372	41.1	5.96	0.69	0.72	0.759	0.773	0.785	0.746	1.235	1.415	0.954	0.629	0.61	0.902	0.704	1.129	1.172	1.684	0.769	0.51	0.882	0.504	0.776	1.415	1.322	2.082
Zm00001d045153_P002	High	pep chromosome:B73_RefGen_v4:9:14539118:14542690:-1 gene:Zm00001d045153 transcript:Zm00001d045153_T002 gene_biotype:protein_coding transcript_biotype:protein_coding description:Cystathionine beta-lyase chloroplastic	52	19	85	19	470	50.0	7.06	1.04	0.987	1.068	1.002	0.933	0.942	0.973	0.974	1.09	1.031	1.094	1.103	0.861	0.872	0.96	0.969	0.997	1.042	1.116	1.097	0.89	0.998	0.989	0.906
Zm00001d003470_P001	High	pep chromosome:B73_RefGen_v4:2:45281416:45286675:1 gene:Zm00001d003470 transcript:Zm00001d003470_T001 gene_biotype:protein_coding transcript_biotype:protein_coding description:Probable plastid-lipid-associated protein 2 chloroplastic	61	13	91	9	318	34.3	5.43	0.864	0.921	0.834	0.88	1.337	1.253	0.885	0.937	0.966	0.853	0.874	0.878	1.2	0.794	0.941	0.973	0.874	0.902	0.882	0.935	1.186	1.351	0.996	0.926
Zm00001d002823_P001	High	pep chromosome:B73_RefGen_v4:2:23768922:23777897:-1 gene:Zm00001d002823 transcript:Zm00001d002823_T001 gene_biotype:protein_coding transcript_biotype:protein_coding description:Hsp70-Hsp90 organizing protein 3	53	31	84	23	580	65.1	6.25	0.909	0.901	0.965	0.873	1.106	1.162	1.013	1.047	0.907	0.875	0.865	0.793	1.197	0.859	0.999	1.128	0.937	0.892	0.799	0.891	1.194	1.105	1.174	1.013
Zm00001d052948_P001	High	pep chromosome:B73_RefGen_v4:4:205895319:205899917:-1 gene:Zm00001d052948 transcript:Zm00001d052948_T001 gene_biotype:protein_coding transcript_biotype:protein_coding description:Putative TCP-1/cpn60 chaperonin family protein	53	24	85	5	548	58.9	5.43	0.607	0.638	0.779	0.709	1.136	1.203	1.219	1.235	0.689	0.774	0.825	0.918	1.294	1.318	1.351	1.313	0.637	0.744	0.682	0.696	1.239	1.106	1.072	1.217
Zm00001d048081_P001	High	pep chromosome:B73_RefGen_v4:9:149598933:149607634:1 gene:Zm00001d048081 transcript:Zm00001d048081_T001 gene_biotype:protein_coding transcript_biotype:protein_coding description:Methionine--tRNA ligase cytoplasmic	35	21	73	4	802	89.1	7.5	0.769	0.863	0.816	0.848	1.075	1.049	1.041	0.975	0.831	0.898	0.832	1.141	1.1	1.118	1.107	1.069	0.86	0.763	0.718	0.758	0.924	0.909	1.171	1.077
Zm00001d019479_P004	High	pep chromosome:B73_RefGen_v4:7:36171251:36178389:-1 gene:Zm00001d019479 transcript:Zm00001d019479_T004 gene_biotype:protein_coding transcript_biotype:protein_coding gene_symbol:granule-bound starch synthase1b description: granule-bound starch synthase1b	34	15	74	11	626	68.8	6.68	1.358	0.901	0.775	1.058	1.265	1.194	1.057	1.158	0.686	0.587	0.837	0.708	1.065	1.272	1.162	0.903	0.698	0.602	1.057	0.497	1.221	1.27	1.014	1.132
Zm00001d000133_P009	High	pep contig:B73_RefGen_v4:B73V4_ctg56:492943:498423:1 gene:Zm00001d000133 transcript:Zm00001d000133_T009 gene_biotype:protein_coding transcript_biotype:protein_coding description:Acetyl-coenzyme A synthetase chloroplastic/glyoxysomal	37	21	64	14	736	81.0	7.01	0.703	0.801	0.835	0.838	1.286	1.215	1.237	1.208	0.688	0.832	0.79	0.81	1.182	0.94	1.222	1.115	0.688	0.748	0.826	0.802	1.161	1.192	1.206	1.231
Zm00001d012537_P005	High	pep chromosome:B73_RefGen_v4:8:176319223:176325527:-1 gene:Zm00001d012537 transcript:Zm00001d012537_T005 gene_biotype:protein_coding transcript_biotype:protein_coding description:ADP-ribosylation factor A1F	75	12	135	2	181	20.6	6.95	0.881	0.702	0.746	0.653	1.255	1.029	1.236	1.133	2.447	4.134	2.77	2.048	3.155	3.852	3.736	3.533	0.654	0.72	0.789	0.806	1.091	1.008	1.06	1.048
Zm00001d023640_P044	High	pep chromosome:B73_RefGen_v4:10:13317836:13341579:-1 gene:Zm00001d023640 transcript:Zm00001d023640_T044 gene_biotype:protein_coding transcript_biotype:protein_coding description:Ubiquitin carboxyl-terminal hydrolase 13	31	30	69	3	1122	131.4	6.07	1.262	1.162	1.115	1.07	1.15	1.242	1.391	1.308	0.834	0.863	0.867	0.991	1.305	1.182	1.352	1.131	0.823	1.013	0.984	0.947	0.986	1.175	0.936	0.995
Zm00001d042397_P001	High	pep chromosome:B73_RefGen_v4:3:164474635:164480314:1 gene:Zm00001d042397 transcript:Zm00001d042397_T001 gene_biotype:protein_coding transcript_biotype:protein_coding description:ABC transporter B family member 26 chloroplastic	33	18	75	18	693	76.0	9.19	0.995	0.869	0.9	0.769	1.115	1.034	1.103	1.062	0.773	0.957	0.863	0.706	1.015	1.07	1.01	1.001	0.805	0.954	0.964	0.877	1.074	1.118	1.121	1.063
Zm00001d044212_P001	High	pep chromosome:B73_RefGen_v4:3:221942241:221944571:1 gene:Zm00001d044212 transcript:Zm00001d044212_T001 gene_biotype:protein_coding transcript_biotype:protein_coding description:Probable aldo-keto reductase 4	59	21	93	13	342	37.5	7.97	1.054	1.025	0.995	1.133	0.917	0.91	0.843	0.994	1.12	1.026	1.031	1.158	0.908	0.967	0.882	1.036	1.253	1.013	0.974	0.93	1.034	0.948	0.962	0.83
Zm00001d007758_P008	High	pep chromosome:B73_RefGen_v4:2:239003601:239011319:-1 gene:Zm00001d007758 transcript:Zm00001d007758_T008 gene_biotype:protein_coding transcript_biotype:protein_coding description:Coatomer subunit gamma	38	27	78	1	891	98.9	5.08	0.935	0.614	0.636	0.526	1.067	1.109	1.303	1.106	0.846	0.677	0.748	0.699	1.257	1.142	1.096	1.093	0.733	0.719	0.766	0.863	1.179	1.175	1.27	1.689
Zm00001d019454_P001	High	pep chromosome:B73_RefGen_v4:7:34478617:34488461:-1 gene:Zm00001d019454 transcript:Zm00001d019454_T001 gene_biotype:protein_coding transcript_biotype:protein_coding description:PGR5-like protein 1B chloroplastic	42	12	169	11	335	37.0	5.25	0.801	0.903	0.943	1.068	0.941	0.85	1.106	1.172	0.815	0.847	1.066	0.904	0.999	1.033	1.098	0.98	0.873	0.756	0.993	0.989	0.904	0.979	1.086	1.071
Zm00001d041112_P002	High	pep chromosome:B73_RefGen_v4:3:98130861:98139735:-1 gene:Zm00001d041112 transcript:Zm00001d041112_T002 gene_biotype:protein_coding transcript_biotype:protein_coding description:Adenylate kinase 4	63	17	122	4	241	26.4	7.81	1.221	1.146	1.123	1.126	0.923	0.915	0.878	0.921	1.192	1.015	1.15	1.031	0.946	0.898	0.877	0.958	1.161	1.154	1.083	1.054	0.916	0.958	0.895	0.853
Zm00001d007215_P003	High	pep chromosome:B73_RefGen_v4:2:224898598:224901979:-1 gene:Zm00001d007215 transcript:Zm00001d007215_T003 gene_biotype:protein_coding transcript_biotype:protein_coding description:26S proteasome regulatory subunit 4 homolog A	57	23	68	11	447	49.5	6.21	0.571	0.656	0.88	0.777	1.146	1.303	1.334	1.304	0.647	0.743	0.807	0.846	1.146	1.153	1.256	1.157	0.732	0.754	0.781	0.818	1.188	0.936	1.241	1.276
Zm00001d043625_P001	High	pep chromosome:B73_RefGen_v4:3:205468692:205471686:-1 gene:Zm00001d043625 transcript:Zm00001d043625_T001 gene_biotype:protein_coding transcript_biotype:protein_coding description:Plasminogen activator inhibitor 1 RNA-binding protein	55	17	105	5	378	40.4	6.05	0.886	0.983	0.817	0.821	1.062	1.336	1.119	1.259	1.032	0.936	0.942	1.028	1.253	0.997	1.241	1.278	1.113	0.97	0.85	0.908	1.418	0.906	0.964	1.225
Zm00001d033896_P001	High	pep chromosome:B73_RefGen_v4:1:277726512:277729830:-1 gene:Zm00001d033896 transcript:Zm00001d033896_T001 gene_biotype:protein_coding transcript_biotype:protein_coding gene_symbol:lemon white1 description: lemon white1	55	20	68	20	462	51.6	6.19	0.932	0.906	0.903	0.874	1.045	1.059	1.065	1.034	0.847	0.885	0.873	0.87	1.019	0.893	0.985	1.063	0.769	0.893	0.878	0.86	1.09	1.084	1.085	1.004
Zm00001d023538_P006	High	pep chromosome:B73_RefGen_v4:10:9348321:9371287:1 gene:Zm00001d023538 transcript:Zm00001d023538_T006 gene_biotype:protein_coding transcript_biotype:protein_coding description:Long chain acyl-CoA synthetase 9 chloroplastic	37	21	87	20	698	76.7	7.03	0.863	0.884	0.948	0.849	1.036	1.092	1.047	1.08	0.86	0.946	0.922	0.785	1.048	1.21	1.088	1.054	0.823	0.91	0.913	0.939	1.044	1.112	0.999	1.06
Zm00001d001881_P001	High	pep chromosome:B73_RefGen_v4:2:2309633:2313187:1 gene:Zm00001d001881 transcript:Zm00001d001881_T001 gene_biotype:protein_coding transcript_biotype:protein_coding description:Protein DJ-1 homolog D	52	15	107	15	387	41.2	5.64	1.139	1.05	1.123	1.046	0.923	0.862	0.962	0.89	1.11	1.098	1.19	0.994	0.924	0.972	0.845	0.988	1.088	0.994	1.157	0.988	0.913	0.978	0.98	0.928
Zm00001d028117_P002	High	pep chromosome:B73_RefGen_v4:1:23321795:23325398:-1 gene:Zm00001d028117 transcript:Zm00001d028117_T002 gene_biotype:protein_coding transcript_biotype:protein_coding description:40S ribosomal protein S3a-2	66	17	129	2	260	29.7	9.79	0.642	0.928	0.767	0.924	1.036	0.841	1.029	0.953	0.94	0.827	0.854	0.917	1.11	1.097	1.12	1.093	0.85	0.739	0.702	0.713	0.977	0.945	0.918	1.054
Zm00001d020219_P002	High	pep chromosome:B73_RefGen_v4:7:100656072:100660065:1 gene:Zm00001d020219 transcript:Zm00001d020219_T002 gene_biotype:protein_coding transcript_biotype:protein_coding gene_symbol:voltage-dependent anion channel protein1b description: voltage-dependent anion channel protein1b	74	13	99	11	276	29.6	8.24	1.273	1.124	1.029	1.249	0.978	0.879	0.943	0.907	1.145	1.051	1.012	1.077	0.904	0.952	0.873	0.931	1.087	1.165	1.048	1.094	0.97	0.97	1.006	0.908
Zm00001d013034_P001	High	pep chromosome:B73_RefGen_v4:5:3494823:3496592:-1 gene:Zm00001d013034 transcript:Zm00001d013034_T001 gene_biotype:protein_coding transcript_biotype:protein_coding description:40S ribosomal protein S2-1	59	16	119	1	274	29.8	10.17	0.861	1.189	1.406	1.035	1.134	1.303	1.03	1.34	1.413	1.34	1.143	1.345	0.963	1.282	1.091	1.327	1.814	1.64	1.67	1.477	1.583	1.704	1.136	1.575
Zm00001d042367_P002	High	pep chromosome:B73_RefGen_v4:3:163389343:163392614:-1 gene:Zm00001d042367 transcript:Zm00001d042367_T002 gene_biotype:protein_coding transcript_biotype:protein_coding description:Selenium-binding protein 3	45	16	73	16	493	54.1	6.05	0.593	0.648	0.714	0.686	1.176	1.365	1.27	1.289	0.622	0.663	0.685	0.639	1.248	1.138	1.391	1.377	0.602	0.629	0.64	0.645	1.171	0.92	1.203	1.269
Zm00001d021962_P001	High	pep chromosome:B73_RefGen_v4:7:167205352:167216520:1 gene:Zm00001d021962 transcript:Zm00001d021962_T001 gene_biotype:protein_coding transcript_biotype:protein_coding description:Threonine--tRNA ligase chloroplastic/mitochondrial 2	41	23	81	23	635	72.4	6.38	0.694	0.713	0.811	0.814	1.165	1.208	1.277	1.195	0.703	0.747	0.824	0.931	1.149	1.109	1.163	1.076	0.595	0.747	0.834	0.791	1.076	1.083	1.09	1.229
Zm00001d012672_P008	High	pep chromosome:B73_RefGen_v4:8:178362941:178366567:1 gene:Zm00001d012672 transcript:Zm00001d012672_T008 gene_biotype:protein_coding transcript_biotype:protein_coding description: protein; Pentatricopeptide (PPR) repeat protein-like	52	16	57	16	454	49.8	5.71	0.77	0.75	0.7	0.7	1.224	1.118	1.208	1.228	0.814	0.809	0.774	0.649	1.192	1.189	1.166	1.225	0.792	0.756	0.782	0.7	1.19	1.189	1.256	1.151
Zm00001d003430_P001	High	pep chromosome:B73_RefGen_v4:2:44199153:44200628:1 gene:Zm00001d003430 transcript:Zm00001d003430_T001 gene_biotype:protein_coding transcript_biotype:protein_coding description:Tyrosine--tRNA ligase chloroplastic/mitochondrial	50	17	61	17	491	53.4	7.25	0.97	0.981	0.978	0.952	1.003	0.994	0.955	0.962	1.013	1.017	1.005	0.981	0.982	1.025	1.053	1.019	0.923	0.941	1.046	1.01	1.051	1.128	1.074	1.043
Zm00001d050107_P001	High	pep chromosome:B73_RefGen_v4:4:66086547:66090296:1 gene:Zm00001d050107 transcript:Zm00001d050107_T001 gene_biotype:protein_coding transcript_biotype:protein_coding gene_symbol:12-oxo-phytodienoic acid reductase8 description: 12-oxo-phytodienoic acid reductase8	69	20	99	10	399	44.2	7.58	1.084	1.003	1.024	1.055	1.044	1.031	0.938	1.044	1.138	0.957	1.061	1.012	0.929	0.999	0.945	1.146	1.043	1.01	0.981	0.922	1.181	1.202	1.033	0.976
Zm00001d053983_P003	High	pep chromosome:B73_RefGen_v4:4:244581853:244585737:-1 gene:Zm00001d053983 transcript:Zm00001d053983_T003 gene_biotype:protein_coding transcript_biotype:protein_coding description:Probable ATP synthase 24 kDa subunit mitochondrial	58	19	141	3	243	27.6	8.43	1.069	0.918	0.867	0.796	0.976	0.968	0.867	0.808	1.132	0.991	1.071	0.914	1.09	1.048	0.908	0.934	0.997	1.093	1.054	0.967	1.161	1.155	0.909	1.062
Zm00001d017883_P004	High	pep chromosome:B73_RefGen_v4:5:209534507:209545234:-1 gene:Zm00001d017883 transcript:Zm00001d017883_T004 gene_biotype:protein_coding transcript_biotype:protein_coding description:Enhancer of mRNA-decapping protein 4	28	32	63	17	1366	148.6	5.81	0.741	0.67	0.819	0.7	1.221	1.423	1.352	1.278	0.673	0.736	0.728	0.739	1.214	1.237	1.299	1.17	0.71	0.746	0.697	0.73	1.099	1.061	1.214	1.255
Zm00001d024373_P001	High	pep chromosome:B73_RefGen_v4:10:67656528:67659072:1 gene:Zm00001d024373 transcript:Zm00001d024373_T001 gene_biotype:protein_coding transcript_biotype:protein_coding description:60S ribosomal protein L7-2	61	18	117	2	247	28.5	10.08	0.82	0.761	0.855	0.828	0.995	0.969	0.992	1.0	0.923	0.728	0.918	0.768	1.06	1.096	1.024	1.039	0.841	0.816	0.681	0.707	0.952	1.042	0.922	0.914
Zm00001d019217_P004	High	pep chromosome:B73_RefGen_v4:7:22231052:22241550:-1 gene:Zm00001d019217 transcript:Zm00001d019217_T004 gene_biotype:protein_coding transcript_biotype:protein_coding description:ABC2 homolog 13	46	18	62	18	549	60.9	6.68	0.605	0.607	0.6	0.628	1.481	1.305	1.155	1.162	0.601	0.605	0.67	0.63	1.33	0.952	1.239	1.223	0.558	0.613	0.636	0.634	1.54	1.474	1.326	1.24
Zm00001d010852_P003	High	pep chromosome:B73_RefGen_v4:8:130475523:130479784:1 gene:Zm00001d010852 transcript:Zm00001d010852_T003 gene_biotype:protein_coding transcript_biotype:protein_coding description:Translocase of chloroplast 159 chloroplastic	29	22	72	1	1038	111.7	4.7	0.914	1.109	0.691	1.098	0.578	1.05	1.046	1.193	1.039	1.15	0.967	1.37	1.775	1.288	1.778	1.981	1.116	0.689	0.826	0.705	0.907	0.629	1.045	1.085
Zm00001d007823_P001	High	pep chromosome:B73_RefGen_v4:2:240322816:240324945:-1 gene:Zm00001d007823 transcript:Zm00001d007823_T001 gene_biotype:protein_coding transcript_biotype:protein_coding description:ABC transporter F family member 4	36	18	72	4	709	77.6	6.32	0.763	0.834	0.768	0.957	0.898	1.058	1.117	1.109	0.87	0.969	1.018	0.957	1.244	1.25	1.401	1.511	0.958	0.736	0.59	0.664	1.348	0.847	1.011	1.094
Zm00001d049619_P003	High	pep chromosome:B73_RefGen_v4:4:37784246:37786605:1 gene:Zm00001d049619 transcript:Zm00001d049619_T003 gene_biotype:protein_coding transcript_biotype:protein_coding description:60S acidic ribosomal protein P0-2	53	13	116	2	319	34.5	5.39	1.16	1.419	1.459	1.403	1.238	1.104	1.02	1.183	1.151	1.209	1.165	1.196	1.13	1.073	1.12	1.387	0.984	1.175	0.962	1.086	0.984	0.972	0.864	1.0
Zm00001d049922_P002	High	pep chromosome:B73_RefGen_v4:4:52871529:52875357:-1 gene:Zm00001d049922 transcript:Zm00001d049922_T002 gene_biotype:protein_coding transcript_biotype:protein_coding description:Retinoid-inducible serine carboxypeptidase%2C mRNA	42	16	73	16	464	50.0	5.66	1.09	1.032	0.986	1.063	1.017	0.905	0.913	0.922	1.021	0.932	0.965	1.008	1.058	0.931	1.017	1.005	1.151	0.919	0.95	0.839	0.948	1.065	1.11	0.879
Zm00001d042536_P001	High	pep chromosome:B73_RefGen_v4:3:171065302:171068300:1 gene:Zm00001d042536 transcript:Zm00001d042536_T001 gene_biotype:protein_coding transcript_biotype:protein_coding gene_symbol:fructokinase1 description: fructokinase1	68	14	80	5	284	30.5	4.92	1.517	1.193	1.197	1.328	0.706	0.783	0.672	0.764	1.404	1.24	1.217	1.308	0.762	0.811	0.702	0.823	1.655	1.353	1.283	1.174	0.815	0.886	0.72	0.66
Zm00001d004956_P001	High	pep chromosome:B73_RefGen_v4:2:150578240:150597318:1 gene:Zm00001d004956 transcript:Zm00001d004956_T001 gene_biotype:protein_coding transcript_biotype:protein_coding description: galactono lactone dehydrogenase1	31	28	87	28	904	101.4	7.9	1.108	1.026	1.065	1.028	0.996	0.895	0.911	0.907	1.127	1.097	1.143	1.015	0.926	0.947	0.875	0.963	1.119	1.152	1.155	1.047	1.007	1.039	0.987	0.947
Zm00001d026573_P001	High	pep chromosome:B73_RefGen_v4:10:148202959:148206353:-1 gene:Zm00001d026573 transcript:Zm00001d026573_T001 gene_biotype:protein_coding transcript_biotype:protein_coding description:Methylthioribose kinase	51	22	77	22	460	51.8	6.89	0.721	0.659	0.752	0.619	1.106	1.372	1.293	1.297	0.6	0.562	0.64	0.597	1.097	1.028	1.285	1.204	0.558	0.719	0.705	0.622	1.165	1.038	1.158	1.232
Zm00001d026337_P017	High	pep chromosome:B73_RefGen_v4:10:143786947:143795828:-1 gene:Zm00001d026337 transcript:Zm00001d026337_T017 gene_biotype:protein_coding transcript_biotype:protein_coding description:Starch synthase IIIb-1	28	24	63	13	1191	133.9	5.63	0.663	0.675	0.789	0.649	1.183	1.211	1.249	1.295	0.646	0.755	0.746	0.745	1.187	1.37	1.196	1.148	0.644	0.823	0.798	0.787	1.158	0.966	1.086	1.243
Zm00001d012868_P002	High	pep chromosome:B73_RefGen_v4:5:1369611:1375366:1 gene:Zm00001d012868 transcript:Zm00001d012868_T002 gene_biotype:protein_coding transcript_biotype:protein_coding gene_symbol:carotene isomerase3 description:carotene isomerase3	39	16	78	16	592	63.6	7.49	0.917	1.048	0.953	0.898	1.094	0.954	0.954	0.881	0.914	1.142	0.987	0.796	1.057	0.94	0.979	0.945	0.787	1.056	1.121	1.129	1.049	1.164	1.031	0.955
Zm00001d023749_P001	High	pep chromosome:B73_RefGen_v4:10:18613505:18627255:-1 gene:Zm00001d023749 transcript:Zm00001d023749_T001 gene_biotype:protein_coding transcript_biotype:protein_coding description:Prolyl endopeptidase	36	21	104	21	771	86.4	6.38	0.907	0.92	0.886	0.829	1.134	0.994	1.094	0.962	0.858	0.849	0.854	0.831	1.105	1.076	1.12	1.1	0.872	0.881	0.91	0.867	1.105	1.097	1.176	1.086
Zm00001d053658_P002	High	pep chromosome:B73_RefGen_v4:4:238273712:238279967:-1 gene:Zm00001d053658 transcript:Zm00001d053658_T002 gene_biotype:protein_coding transcript_biotype:protein_coding description:ubiquitin family protein	63	18	84	18	408	44.9	5.17	1.031	0.891	0.884	0.944	0.956	0.931	0.914	0.939	1.033	1.018	1.1	0.998	1.04	1.04	0.979	1.086	1.063	0.933	1.022	1.001	1.015	1.056	1.009	0.939
Zm00001d002104_P001	High	pep chromosome:B73_RefGen_v4:2:5993672:5998425:1 gene:Zm00001d002104 transcript:Zm00001d002104_T001 gene_biotype:protein_coding transcript_biotype:protein_coding description:Glutamyl-tRNA(Gln) amidotransferase subunit A%2C chloroplastic/mitochondrial	47	15	75	15	546	57.4	6.28	0.932	0.918	1.018	0.963	1.103	1.053	0.993	1.059	0.907	0.9	0.99	0.961	1.023	0.957	0.969	0.981	0.853	0.96	1.074	1.005	0.918	1.076	0.958	1.069
Zm00001d031929_P002	High	pep chromosome:B73_RefGen_v4:1:207099867:207105197:-1 gene:Zm00001d031929 transcript:Zm00001d031929_T002 gene_biotype:protein_coding transcript_biotype:protein_coding description:Dihydroxy-acid dehydratase chloroplastic	40	15	78	15	612	65.8	7.4	1.079	1.141	1.056	1.146	0.961	0.956	0.893	0.929	1.087	1.172	1.088	1.154	0.997	1.004	0.956	1.001	1.078	1.117	1.031	1.073	0.96	1.059	0.931	0.91
Zm00001d003643_P005	High	pep chromosome:B73_RefGen_v4:2:51510213:51522460:1 gene:Zm00001d003643 transcript:Zm00001d003643_T005 gene_biotype:protein_coding transcript_biotype:protein_coding description:L-ascorbate peroxidase S chloroplastic/mitochondrial	55	19	86	13	339	37.0	8.79	1.139	1.044	0.948	1.04	0.952	0.949	0.815	0.824	1.136	0.968	1.029	1.15	0.989	0.977	0.866	0.954	1.215	1.122	1.028	1.001	1.084	1.067	0.951	0.878
Zm00001d032049_P002	High	pep chromosome:B73_RefGen_v4:1:210749060:210752906:-1 gene:Zm00001d032049 transcript:Zm00001d032049_T002 gene_biotype:protein_coding transcript_biotype:protein_coding gene_symbol:12-oxo-phytodienoic acid reductase7 description: 12-oxo-phytodienoic acid reductase7	67	20	91	10	399	44.1	8.37	1.214	1.053	1.146	1.095	0.934	0.917	0.863	0.951	1.382	1.135	1.139	1.05	0.923	0.997	0.932	1.051	1.129	0.953	0.969	0.905	1.026	1.044	0.964	0.823
Zm00001d043972_P001	High	pep chromosome:B73_RefGen_v4:3:215395529:215396080:-1 gene:Zm00001d043972 transcript:Zm00001d043972_T001 gene_biotype:protein_coding transcript_biotype:protein_coding description:50S ribosomal protein L12-1	62	13	244	6	183	18.8	5.96	1.142	1.069	1.203	1.164	0.929	0.86	0.864	0.894	1.157	1.08	1.171	1.12	0.868	0.863	0.851	0.808	1.312	1.094	1.089	1.164	0.854	0.965	0.884	0.902
Zm00001d030688_P002	High	pep chromosome:B73_RefGen_v4:1:152992024:152995476:1 gene:Zm00001d030688 transcript:Zm00001d030688_T002 gene_biotype:protein_coding transcript_biotype:protein_coding description:Shikimate kinase family protein	70	13	81	13	273	30.1	6.14	1.254	1.228	1.103	1.127	0.898	0.862	0.834	0.86	1.235	1.304	1.275	1.179	0.86	0.853	0.829	0.81	1.187	1.355	1.304	1.236	0.778	0.934	0.809	0.88
Zm00001d043780_P001	High	pep chromosome:B73_RefGen_v4:3:210000302:210002017:1 gene:Zm00001d043780 transcript:Zm00001d043780_T001 gene_biotype:protein_coding transcript_biotype:protein_coding gene_symbol:threonine synthase1 description: threonine synthase1	50	19	83	15	527	57.6	6.92	0.971	1.075	1.056	1.009	0.999	0.928	0.989	0.946	1.079	1.014	1.014	1.171	0.934	0.983	0.971	0.918	0.976	0.96	1.08	1.041	0.869	1.008	1.005	0.95
Zm00001d003839_P004	High	pep chromosome:B73_RefGen_v4:2:61795495:61801376:1 gene:Zm00001d003839 transcript:Zm00001d003839_T004 gene_biotype:protein_coding transcript_biotype:protein_coding	48	15	68	15	451	48.7	7.78	0.884	0.884	0.931	0.864	1.156	1.055	1.025	1.034	0.886	0.906	0.997	0.855	1.207	1.098	1.122	1.081	0.855	0.909	1.032	0.987	1.064	1.236	1.123	1.092
Zm00001d044757_P006	High	pep chromosome:B73_RefGen_v4:9:1442782:1460717:1 gene:Zm00001d044757 transcript:Zm00001d044757_T006 gene_biotype:protein_coding transcript_biotype:protein_coding description:Dynamin-2A	36	30	70	5	913	99.5	8.98	0.666	0.65	0.85	0.694	1.524	1.722	1.64	1.507	0.647	0.56	0.628	0.708	1.222	1.327	1.238	1.342	0.71	0.559	0.616	0.525	1.152	0.904	1.253	1.233
Zm00001d033018_P001	High	pep chromosome:B73_RefGen_v4:1:247103364:247108136:-1 gene:Zm00001d033018 transcript:Zm00001d033018_T001 gene_biotype:protein_coding transcript_biotype:protein_coding description:Glyceraldehyde-3-phosphate dehydrogenase-like family protein	55	18	83	18	369	39.6	6.25	0.73	0.806	0.856	0.836	1.152	1.095	1.121	1.163	0.776	0.785	0.851	0.869	1.133	1.231	1.103	1.162	0.768	0.739	0.842	0.781	1.159	1.258	1.146	1.129
Zm00001d048711_P001	High	pep chromosome:B73_RefGen_v4:4:3843348:3844823:-1 gene:Zm00001d048711 transcript:Zm00001d048711_T001 gene_biotype:protein_coding transcript_biotype:protein_coding description:Hydroquinone glucosyltransferase	46	19	79	15	491	52.3	5.76	0.804	0.797	0.936	0.817	1.097	1.145	1.115	1.158	0.762	0.834	0.753	0.695	1.167	1.03	1.214	1.154	0.649	0.719	0.914	0.782	1.084	1.172	1.228	1.217
Zm00001d049490_P001	High	pep chromosome:B73_RefGen_v4:4:32210474:32212545:-1 gene:Zm00001d049490 transcript:Zm00001d049490_T001 gene_biotype:protein_coding transcript_biotype:protein_coding description:Protein CHLORORESPIRATORY REDUCTION 6 chloroplastic	52	11	84	11	259	28.7	6.62	1.48	1.397	1.206	1.165	0.765	0.766	0.735	0.719	1.365	1.35	1.181	1.032	0.731	0.748	0.718	0.667	1.154	1.465	1.471	1.388	0.748	0.923	0.722	0.806
Zm00001d031666_P002	High	pep chromosome:B73_RefGen_v4:1:198113791:198116973:-1 gene:Zm00001d031666 transcript:Zm00001d031666_T002 gene_biotype:protein_coding transcript_biotype:protein_coding description:Probable aldo-keto reductase 4	76	22	86	11	346	37.8	6.39	0.848	0.875	0.694	0.899	1.362	1.179	1.34	1.093	0.76	0.862	0.762	0.733	1.161	1.072	1.254	1.145	0.696	0.731	0.773	0.8	1.256	1.065	1.416	1.02
Zm00001d037492_P001	High	pep chromosome:B73_RefGen_v4:6:127210249:127215264:1 gene:Zm00001d037492 transcript:Zm00001d037492_T001 gene_biotype:protein_coding transcript_biotype:protein_coding description:Pyrophosphate-energized vacuolar membrane proton pump 1	19	19	126	1	762	79.6	5.58	1.2	1.27	1.371	2.639	0.611	0.797	0.531	0.681	1.303	1.265	1.756	2.426	0.392	0.795	0.577	0.6	1.389	1.13	0.865	0.861	0.81	0.703	0.622	0.539
Zm00001d037333_P023	High	pep chromosome:B73_RefGen_v4:6:121792428:121824886:-1 gene:Zm00001d037333 transcript:Zm00001d037333_T023 gene_biotype:protein_coding transcript_biotype:protein_coding description:ketose-bisphosphate aldolase class-II family protein	21	26	63	26	1379	148.0	6.3	0.602	0.555	0.695	0.63	1.108	1.422	1.511	1.39	0.477	0.487	0.557	0.548	1.242	1.156	1.39	1.255	0.566	0.595	0.541	0.54	1.157	0.86	1.128	1.306
Zm00001d028477_P003	High	pep chromosome:B73_RefGen_v4:1:36246226:36256685:1 gene:Zm00001d028477 transcript:Zm00001d028477_T003 gene_biotype:protein_coding transcript_biotype:protein_coding description:Chorismate synthase chloroplastic	51	17	76	17	440	47.0	7.74	0.837	0.796	0.84	0.828	1.1	1.167	1.161	1.064	0.796	0.794	0.837	0.929	1.087	1.072	1.097	1.217	0.735	0.809	0.776	0.748	1.224	1.079	1.253	0.954
Zm00001d007192_P001	High	pep chromosome:B73_RefGen_v4:2:224425013:224429818:1 gene:Zm00001d007192 transcript:Zm00001d007192_T001 gene_biotype:protein_coding transcript_biotype:protein_coding description:T-complex protein 1 subunit zeta	53	24	77	23	539	59.6	6.68	0.607	0.656	0.739	0.751	1.169	1.302	1.323	1.268	0.631	0.671	0.715	0.812	1.191	1.201	1.282	1.189	0.52	0.613	0.601	0.601	1.186	1.025	1.209	1.284
Zm00001d027728_P001	High	pep chromosome:B73_RefGen_v4:1:12335763:12340666:1 gene:Zm00001d027728 transcript:Zm00001d027728_T001 gene_biotype:protein_coding transcript_biotype:protein_coding description:DEAD-box ATP-dependent RNA helicase 38	56	23	75	23	504	55.8	5.57	0.672	0.745	0.748	0.789	1.205	1.162	1.107	1.107	0.754	0.69	0.812	0.816	1.166	1.178	1.164	1.156	0.798	0.741	0.748	0.707	1.27	1.154	1.248	1.168
Zm00001d048219_P001	High	pep chromosome:B73_RefGen_v4:9:152662248:152663954:1 gene:Zm00001d048219 transcript:Zm00001d048219_T001 gene_biotype:protein_coding transcript_biotype:protein_coding description:RmlC-like cupins superfamily protein	63	14	81	5	359	37.8	5.9	1.091	0.959	1.048	0.782	1.166	0.973	1.208	1.051	0.864	1.05	0.869	0.746	1.007	1.08	1.121	1.151	0.819	1.063	1.153	0.977	1.118	1.238	1.345	1.08
Zm00001d044754_P002	High	pep chromosome:B73_RefGen_v4:9:1340766:1353672:-1 gene:Zm00001d044754 transcript:Zm00001d044754_T002 gene_biotype:protein_coding transcript_biotype:protein_coding description:Pyrophosphate--fructose 6-phosphate 1-phosphotransferase subunit beta 2	51	20	63	6	564	61.0	6.35	0.639	0.641	0.708	0.657	1.029	1.17	1.123	1.105	0.733	0.688	0.765	0.731	1.067	1.126	1.151	1.14	0.783	0.737	0.819	0.757	1.093	1.001	1.063	1.139
Zm00001d034665_P001	High	pep chromosome:B73_RefGen_v4:1:299210476:299212684:-1 gene:Zm00001d034665 transcript:Zm00001d034665_T001 gene_biotype:protein_coding transcript_biotype:protein_coding description:NAD-dependent epimerase/dehydratase	66	13	113	11	257	27.7	7.33	1.582	1.424	1.241	1.216	0.855	0.789	0.732	0.735	1.387	1.445	1.293	1.086	0.822	0.641	0.787	0.789	1.241	1.269	1.333	1.279	0.896	0.985	0.864	0.831
Zm00001d037727_P001	High	pep chromosome:B73_RefGen_v4:6:135296144:135300165:-1 gene:Zm00001d037727 transcript:Zm00001d037727_T001 gene_biotype:protein_coding transcript_biotype:protein_coding description:Mitochondrial dicarboxylate/tricarboxylate transporter DTC	56	15	92	4	311	33.5	9.7	1.092	0.991	1.033	1.012	0.964	1.0	1.057	0.875	1.075	0.957	1.092	0.981	0.904	0.949	0.949	0.995	1.04	1.101	1.095	0.978	0.972	0.974	1.056	0.977
Zm00001d033795_P006	High	pep chromosome:B73_RefGen_v4:1:273937841:273946452:-1 gene:Zm00001d033795 transcript:Zm00001d033795_T006 gene_biotype:protein_coding transcript_biotype:protein_coding description:Dihydroxyacetone kinase	43	20	65	20	594	61.7	5.59	0.685	0.639	0.706	0.631	1.276	1.337	1.361	1.292	0.685	0.763	0.748	0.683	1.255	1.157	1.271	1.298	0.65	0.71	0.791	0.741	1.236	1.072	1.255	1.248
Zm00001d044665_P001	High	pep chromosome:B73_RefGen_v4:3:234410699:234416546:1 gene:Zm00001d044665 transcript:Zm00001d044665_T001 gene_biotype:protein_coding transcript_biotype:protein_coding description:V-type proton ATPase subunit C	54	18	101	7	377	42.6	5.64	0.909	0.805	0.933	0.805	1.172	1.165	1.046	1.075	0.88	0.856	0.881	0.869	1.15	0.966	1.081	1.023	0.736	0.865	0.873	0.767	1.157	1.034	1.094	0.957
Zm00001d028787_P001	High	pep chromosome:B73_RefGen_v4:1:46389553:46393554:-1 gene:Zm00001d028787 transcript:Zm00001d028787_T001 gene_biotype:protein_coding transcript_biotype:protein_coding description:Malonyl CoA-acyl carrier protein transacylase	46	11	67	11	368	38.6	5.83	1.08	1.101	1.073	1.163	1.013	0.996	0.894	0.954	1.187	1.06	1.163	1.212	1.009	0.995	0.927	0.972	1.174	1.032	1.061	1.008	0.926	1.03	0.902	0.893
Zm00001d006402_P001	High	pep chromosome:B73_RefGen_v4:2:206603849:206617133:-1 gene:Zm00001d006402 transcript:Zm00001d006402_T001 gene_biotype:protein_coding transcript_biotype:protein_coding description:Ribulose bisphosphate carboxylase large chain	40	24	493	12	599	67.4	9.36	1.21	1.245	1.115	1.164	0.861	0.822	0.838	0.795	1.125	1.185	1.135	1.125	0.769	0.763	0.771	0.761	1.155	1.265	1.22	1.185	0.909	1.06	0.876	0.927
Zm00001d008993_P007	High	pep chromosome:B73_RefGen_v4:8:29091828:29099278:-1 gene:Zm00001d008993 transcript:Zm00001d008993_T007 gene_biotype:protein_coding transcript_biotype:protein_coding description:DUF4378 domain protein	55	15	116	7	485	52.1	5.45	1.233	1.125	1.077	1.082	0.929	0.939	0.885	0.906	1.168	1.044	1.095	0.967	0.911	0.88	0.877	0.897	1.098	1.187	1.133	1.132	0.933	1.018	0.958	0.916
Zm00001d045665_P003	High	pep chromosome:B73_RefGen_v4:9:32284202:32295054:1 gene:Zm00001d045665 transcript:Zm00001d045665_T003 gene_biotype:protein_coding transcript_biotype:protein_coding description:Ubiquitin receptor RAD23c	59	17	83	13	410	43.1	4.73	1.178	1.072	1.103	1.195	0.929	0.91	0.802	0.876	1.126	1.076	1.146	1.11	0.957	0.902	0.86	0.961	1.139	1.071	1.055	1.09	1.004	0.988	0.946	0.885
Zm00001d009613_P001	High	pep chromosome:B73_RefGen_v4:8:73135977:73145220:-1 gene:Zm00001d009613 transcript:Zm00001d009613_T001 gene_biotype:protein_coding transcript_biotype:protein_coding description:Protease Do-like 1 chloroplastic	42	15	86	3	461	48.3	7.84	1.17	1.065	0.981	1.026	0.859	0.901	0.93	0.947	1.037	1.016	1.11	0.861	0.926	1.006	1.012	0.933	1.046	0.911	1.059	0.997	0.946	0.91	0.961	0.965
Zm00001d034531_P001	High	pep chromosome:B73_RefGen_v4:1:295750532:295760489:1 gene:Zm00001d034531 transcript:Zm00001d034531_T001 gene_biotype:protein_coding transcript_biotype:protein_coding description:Dihydrolipoyllysine-residue acetyltransferase component 1 of pyruvate dehydrogenase complex mitochondrial	43	20	78	20	493	53.0	7.14	0.982	0.839	0.915	0.874	1.104	1.084	1.027	1.036	0.923	0.899	0.915	0.893	1.036	1.0	1.047	1.066	0.883	0.882	0.898	0.847	1.145	1.033	1.109	1.029
Zm00001d010523_P003	High	pep chromosome:B73_RefGen_v4:8:119143185:119149180:-1 gene:Zm00001d010523 transcript:Zm00001d010523_T003 gene_biotype:protein_coding transcript_biotype:protein_coding gene_symbol:sucrose-phosphatase1 description:Sucrose-phosphatase 1	47	16	126	16	434	48.4	6.35	0.771	0.819	0.91	0.765	1.149	1.111	1.084	1.116	0.815	0.832	0.836	0.733	1.095	1.043	1.152	1.067	0.674	0.825	0.852	0.774	1.136	1.101	1.107	1.157
Zm00001d048158_P001	High	pep chromosome:B73_RefGen_v4:9:151101990:151104280:-1 gene:Zm00001d048158 transcript:Zm00001d048158_T001 gene_biotype:protein_coding transcript_biotype:protein_coding description:40S ribosomal protein S3a-2	50	16	122	1	306	34.3	9.77	0.731	0.87	0.871	0.925	1.058	1.109	1.515	1.134	0.892	0.883	0.979	1.043	0.979	0.985	1.026	1.152	1.089	0.903	0.918	0.833	1.123	1.038	1.148	1.08
Zm00001d048403_P001	High	pep chromosome:B73_RefGen_v4:9:155635584:155640617:-1 gene:Zm00001d048403 transcript:Zm00001d048403_T001 gene_biotype:protein_coding transcript_biotype:protein_coding description:Proteasome subunit alpha type	58	14	108	1	293	31.5	5.08	1.282	0.989	1.048	1.02	1.012	0.932	0.894	0.856	1.154	1.009	1.065	0.969	0.992	0.939	0.835	0.973	1.085	0.987	1.014	0.972	1.123	1.075	1.048	0.935
Zm00001d039656_P003	High	pep chromosome:B73_RefGen_v4:3:10861854:10866922:1 gene:Zm00001d039656 transcript:Zm00001d039656_T003 gene_biotype:protein_coding transcript_biotype:protein_coding description:NADH-cytochrome b5 reductase-like protein	58	14	127	1	311	33.8	8.94	1.103	1.022	1.031	1.024	1.015	0.945	0.852	0.886	1.227	1.086	1.169	1.037	1.023	0.917	1.071	1.113	1.364	1.23	1.194	1.102	1.058	1.113	1.096	1.06
Zm00001d035737_P001	High	pep chromosome:B73_RefGen_v4:6:44300291:44304215:-1 gene:Zm00001d035737 transcript:Zm00001d035737_T001 gene_biotype:protein_coding transcript_biotype:protein_coding description:D-glycerate 3-kinase chloroplastic	62	20	90	11	436	48.2	5.83	0.886	1.012	0.972	1.131	0.948	0.953	0.981	1.043	1.018	1.095	1.127	1.32	0.993	1.015	1.012	0.899	0.92	0.898	1.115	1.031	0.889	0.981	0.936	1.001
Zm00001d027688_P002	High	pep chromosome:B73_RefGen_v4:1:11158115:11165101:-1 gene:Zm00001d027688 transcript:Zm00001d027688_T002 gene_biotype:protein_coding transcript_biotype:protein_coding description:Proteasome subunit alpha type	72	14	104	1	237	26.0	4.82	1.319	1.063	0.991	1.118	0.903	0.88	0.787	0.848	1.34	1.057	1.149	1.112	0.898	0.866	0.781	0.907	1.272	1.077	1.078	1.092	1.01	0.994	0.886	0.812
Zm00001d052242_P001	High	pep chromosome:B73_RefGen_v4:4:184373518:184374270:-1 gene:Zm00001d052242 transcript:Zm00001d052242_T001 gene_biotype:protein_coding transcript_biotype:protein_coding description:ATP synthase subunit delta chloroplastic	55	10	110	6	250	26.7	4.78	1.152	1.041	1.239	0.967	1.027	1.179	0.853	1.066	1.006	1.061	1.151	0.925	1.057	1.296	0.892	0.956	1.042	1.058	0.947	0.959	0.946	1.127	0.809	1.205
Zm00001d018873_P001	High	pep chromosome:B73_RefGen_v4:7:7917158:7920961:-1 gene:Zm00001d018873 transcript:Zm00001d018873_T001 gene_biotype:protein_coding transcript_biotype:protein_coding description:Eukaryotic translation initiation factor 3 subunit 2	69	18	84	2	326	36.2	6.47	0.956	0.841	0.983	0.886	1.02	1.116	1.09	1.089	0.878	0.878	0.931	0.993	1.08	1.03	1.031	1.135	0.874	0.901	0.952	0.906	1.008	1.094	1.279	1.092
Zm00001d044745_P006	High	pep chromosome:B73_RefGen_v4:9:1015505:1024452:1 gene:Zm00001d044745 transcript:Zm00001d044745_T006 gene_biotype:protein_coding transcript_biotype:protein_coding description:Alanine--tRNA ligase chloroplastic/mitochondrial	25	23	70	23	986	107.4	5.96	0.55	0.666	0.734	0.716	1.246	1.298	1.225	1.273	0.622	0.642	0.721	0.843	1.266	1.224	1.252	1.239	0.602	0.665	0.683	0.678	1.158	1.126	1.168	1.275
Zm00001d038709_P004	High	pep chromosome:B73_RefGen_v4:6:163106918:163109706:1 gene:Zm00001d038709 transcript:Zm00001d038709_T004 gene_biotype:protein_coding transcript_biotype:protein_coding description:Ras-related protein RABG3f	84	15	113	1	206	23.0	5.5	1.371	1.374	1.237	1.319	0.827	0.796	0.81	0.714	1.41	1.213	1.339	1.381	0.929	0.936	0.934	0.968	1.455	1.333	1.325	1.463	0.983	1.057	0.971	0.827
Zm00001d006683_P001	High	pep chromosome:B73_RefGen_v4:2:214238548:214240310:-1 gene:Zm00001d006683 transcript:Zm00001d006683_T001 gene_biotype:protein_coding transcript_biotype:protein_coding description:UDP-glycosyltransferase 78D2	43	13	66	13	474	49.1	6.2	1.035	1.034	0.997	1.058	0.96	0.949	0.832	0.985	1.044	0.975	1.071	1.078	1.004	1.051	0.94	1.029	1.016	0.993	1.009	0.961	0.931	1.059	0.879	0.929
Zm00001d021147_P001	High	pep chromosome:B73_RefGen_v4:7:144097014:144102658:-1 gene:Zm00001d021147 transcript:Zm00001d021147_T001 gene_biotype:protein_coding transcript_biotype:protein_coding description:Proteasome subunit beta type-4	69	13	83	6	263	28.8	7.99	1.092	0.996	1.097	1.102	1.012	0.88	0.844	0.909	0.992	1.004	1.02	0.998	0.927	0.875	0.832	0.906	0.992	0.939	0.981	0.991	0.901	1.009	0.963	0.91
Zm00001d002815_P001	High	pep chromosome:B73_RefGen_v4:2:23483486:23484612:-1 gene:Zm00001d002815 transcript:Zm00001d002815_T001 gene_biotype:protein_coding transcript_biotype:protein_coding description:NAD(P)H-quinone oxidoreductase subunit M chloroplastic	55	14	188	14	210	24.0	6.81	1.538	1.302	1.272	1.155	0.808	0.827	0.834	0.867	1.411	1.309	1.211	1.012	0.782	0.955	0.82	0.79	1.203	1.412	1.387	1.357	0.803	0.901	0.78	0.882
Zm00001d038808_P006	High	pep chromosome:B73_RefGen_v4:6:164864398:164872965:1 gene:Zm00001d038808 transcript:Zm00001d038808_T006 gene_biotype:protein_coding transcript_biotype:protein_coding description:Vesicle-fusing ATPase	43	23	55	3	741	81.3	6.06	0.732	0.849	0.795	0.767	1.212	1.298	1.169	1.115	0.727	0.732	0.818	0.847	1.27	1.155	1.121	1.107	0.669	0.427	0.487	0.409	1.094	0.979	0.964	1.307
Zm00001d022457_P001	High	pep chromosome:B73_RefGen_v4:7:178107698:178109315:-1 gene:Zm00001d022457 transcript:Zm00001d022457_T001 gene_biotype:protein_coding transcript_biotype:protein_coding gene_symbol:peroxidase3 description: peroxidase3	63	11	70	11	320	33.2	6.65	0.897	0.616	0.629	0.538	1.254	1.075	1.166	1.172	0.674	0.707	0.624	0.513	1.367	1.036	1.292	1.505	0.675	0.743	0.787	0.605	1.371	1.3	1.587	1.158
Zm00001d007755_P002	High	pep chromosome:B73_RefGen_v4:2:238907427:238912507:1 gene:Zm00001d007755 transcript:Zm00001d007755_T002 gene_biotype:protein_coding transcript_biotype:protein_coding description:DEAD-box ATP-dependent RNA helicase 52	37	21	77	17	647	68.3	8.37	0.668	0.764	0.857	0.887	1.155	1.07	1.118	1.077	0.747	0.7	0.854	0.864	1.144	1.107	1.149	1.16	0.819	0.778	0.795	0.928	1.151	1.09	1.221	1.161
Zm00001d013240_P002	High	pep chromosome:B73_RefGen_v4:5:6868133:6870925:-1 gene:Zm00001d013240 transcript:Zm00001d013240_T002 gene_biotype:protein_coding transcript_biotype:protein_coding description:OsWRKY4 - Superfamily of TFs having WRKY and zinc finger domains	54	18	87	18	401	44.5	6.05	1.228	1.296	1.147	1.293	0.764	0.765	0.753	0.753	1.186	1.192	1.273	1.236	0.773	0.766	0.801	0.788	1.138	1.252	1.23	1.221	0.741	0.872	0.803	0.818
Zm00001d044096_P003	High	pep chromosome:B73_RefGen_v4:3:219038144:219043780:-1 gene:Zm00001d044096 transcript:Zm00001d044096_T003 gene_biotype:protein_coding transcript_biotype:protein_coding gene_symbol:carbonic anhydrase3 description: carbonic anhydrase3	73	14	188	5	206	22.7	6.99	0.488	0.612	0.696	0.747	1.195	1.368	1.398	1.32	0.673	0.663	0.792	0.845	1.303	1.199	1.396	1.041	0.7	0.633	0.803	0.662	1.125	0.999	1.013	1.403
Zm00001d024301_P002	High	pep chromosome:B73_RefGen_v4:10:62895060:62902241:1 gene:Zm00001d024301 transcript:Zm00001d024301_T002 gene_biotype:protein_coding transcript_biotype:protein_coding description:AICARFT/IMPCHase bienzyme family protein	41	18	75	16	639	69.6	7.43	0.661	0.775	0.602	0.603	1.554	1.481	0.902	1.467	0.757	0.788	0.697	0.652	1.485	1.409	0.858	0.877	0.677	0.745	0.635	0.583	1.435	1.302	0.869	0.875
Zm00001d046581_P003	High	pep chromosome:B73_RefGen_v4:9:96875104:96896745:-1 gene:Zm00001d046581 transcript:Zm00001d046581_T003 gene_biotype:protein_coding transcript_biotype:protein_coding description:Isoleucine--tRNA ligase cytoplasmic	33	29	63	9	1172	132.8	6.42	0.585	0.651	0.758	0.667	1.18	1.437	1.488	1.374	0.557	0.59	0.621	0.616	1.204	1.162	1.321	1.167	0.465	0.565	0.618	0.551	1.148	0.875	1.012	1.396
Zm00001d019124_P001	High	pep chromosome:B73_RefGen_v4:7:18102825:18111113:1 gene:Zm00001d019124 transcript:Zm00001d019124_T001 gene_biotype:protein_coding transcript_biotype:protein_coding gene_symbol:viviparous9 description: viviparous9	42	24	88	4	572	63.1	7.87	0.827	1.04	0.984	1.064	0.989	0.979	0.947	0.925	0.913	0.929	1.04	1.236	1.151	0.842	0.959	0.974	0.88	0.958	0.992	1.087	0.962	1.063	0.936	0.887
Zm00001d011855_P003	High	pep chromosome:B73_RefGen_v4:8:162939772:162944645:-1 gene:Zm00001d011855 transcript:Zm00001d011855_T003 gene_biotype:protein_coding transcript_biotype:protein_coding description:Probable ADP-ribosylation factor GTPase-activating protein AGD11	42	18	74	10	479	51.5	7.37	0.846	0.776	0.893	0.825	1.087	1.086	1.055	1.138	0.863	0.776	0.933	0.936	1.056	1.076	1.072	1.172	0.8	0.85	0.868	0.783	1.188	1.099	1.09	1.063
Zm00001d047667_P002	High	pep chromosome:B73_RefGen_v4:9:138652386:138656669:1 gene:Zm00001d047667 transcript:Zm00001d047667_T002 gene_biotype:protein_coding transcript_biotype:protein_coding description:Argininosuccinate lyase chloroplastic	47	17	60	17	516	57.5	6.1	0.907	0.881	0.945	0.858	1.014	1.017	0.962	1.083	0.871	0.915	0.876	1.02	1.023	1.039	1.021	1.074	0.888	0.899	0.894	0.926	1.12	1.068	1.085	1.057
Zm00001d048954_P001	High	pep chromosome:B73_RefGen_v4:4:10618189:10622104:1 gene:Zm00001d048954 transcript:Zm00001d048954_T001 gene_biotype:protein_coding transcript_biotype:protein_coding description:GDP-mannose 3%2C5-epimerase 2 isoform 1%3B GDP-mannose 3%2C5-epimerase 2 isoform 2	41	17	102	9	371	42.0	6.47	1.012	0.774	0.769	0.846	1.053	0.924	0.952	0.892	0.935	0.867	0.904	0.84	1.07	1.028	0.988	1.062	0.793	0.822	0.882	0.81	1.031	1.042	1.064	0.975
Zm00001d012878_P001	High	pep chromosome:B73_RefGen_v4:5:1531936:1534668:1 gene:Zm00001d012878 transcript:Zm00001d012878_T001 gene_biotype:protein_coding transcript_biotype:protein_coding gene_symbol:ribosomal protein S4 description: ribosomal protein S4	59	16	170	3	265	30.0	10.15	0.786	0.979	1.072	1.004	0.847	0.973	0.971	0.915	1.063	0.967	1.041	1.049	0.875	0.922	0.888	0.895	1.075	0.966	0.984	0.991	0.994	0.942	0.865	0.932
Zm00001d029074_P001	High	pep chromosome:B73_RefGen_v4:1:57250815:57254236:1 gene:Zm00001d029074 transcript:Zm00001d029074_T001 gene_biotype:protein_coding transcript_biotype:protein_coding gene_symbol:lesion22 description:Uroporphyrinogen decarboxylase 2 chloroplastic	55	16	77	16	422	46.4	8.19	1.232	1.391	1.26	1.651	0.68	0.766	0.659	0.692	1.325	1.161	1.268	1.782	0.644	0.696	0.653	0.68	1.369	1.275	1.255	1.321	0.734	0.77	0.642	0.692
Zm00001d032956_P014	High	pep chromosome:B73_RefGen_v4:1:244604929:244627143:-1 gene:Zm00001d032956 transcript:Zm00001d032956_T014 gene_biotype:protein_coding transcript_biotype:protein_coding description:Acylamino-acid-releasing enzyme	40	22	64	22	826	90.4	7.03	0.744	0.665	0.828	0.692	1.239	1.296	1.415	1.294	0.66	0.7	0.823	0.771	1.157	1.184	1.243	1.123	0.575	0.624	0.61	0.683	1.153	0.981	1.12	1.182
Zm00001d002358_P001	High	pep chromosome:B73_RefGen_v4:2:10781211:10785395:-1 gene:Zm00001d002358 transcript:Zm00001d002358_T001 gene_biotype:protein_coding transcript_biotype:protein_coding gene_symbol:necrotic4 description: necrotic4	50	19	122	19	397	44.1	8.07	1.312	1.298	1.116	1.293	0.83	0.781	0.767	0.761	1.272	1.21	1.256	1.397	0.773	0.754	0.779	0.806	1.262	1.246	1.177	1.268	0.801	0.949	0.787	0.797
Zm00001d042344_P002	High	pep chromosome:B73_RefGen_v4:3:162243684:162248792:1 gene:Zm00001d042344 transcript:Zm00001d042344_T002 gene_biotype:protein_coding transcript_biotype:protein_coding gene_symbol:stearoyl-acyl-carrier-protein desaturase1 description: stearoyl-acyl-carrier-protein desaturase1	46	16	74	1	412	46.7	6.92	0.372	1.066	0.58	0.753	0.399	0.529	0.257	0.575	1.147	0.914	1.123	1.343	1.026	0.906	0.838	0.771	1.117	1.06	0.915	1.096	0.8	0.813	0.879	0.839
Zm00001d024967_P003	High	pep chromosome:B73_RefGen_v4:10:97261219:97279349:-1 gene:Zm00001d024967 transcript:Zm00001d024967_T003 gene_biotype:protein_coding transcript_biotype:protein_coding description:Glycerol-3-phosphate dehydrogenase SDP6 mitochondrial	39	19	70	19	629	68.1	8.18	0.854	0.762	0.744	0.755	1.18	1.098	1.108	1.04	0.782	0.762	0.736	0.651	1.117	1.038	1.031	1.112	0.751	0.851	0.822	0.719	1.238	1.128	1.225	1.022
Zm00001d049560_P001	High	pep chromosome:B73_RefGen_v4:4:35266473:35294057:1 gene:Zm00001d049560 transcript:Zm00001d049560_T001 gene_biotype:protein_coding transcript_biotype:protein_coding description:Aldolase superfamily protein	65	17	59	17	394	42.9	5.71	1.057	1.011	1.135	1.249	0.917	0.973	0.889	1.027	1.14	0.951	1.07	1.409	0.917	0.953	0.88	0.964	1.234	1.098	1.114	1.098	0.968	1.035	0.995	0.902
Zm00001d028102_P001	High	pep chromosome:B73_RefGen_v4:1:23004511:23008536:1 gene:Zm00001d028102 transcript:Zm00001d028102_T001 gene_biotype:protein_coding transcript_biotype:protein_coding description:Outer mitochondrial membrane protein porin	73	18	98	5	275	29.2	9.07	0.822	0.927	0.893	0.922	1.002	0.932	0.927	0.919	1.08	0.969	0.97	0.97	0.922	0.935	0.96	0.958	1.114	1.058	1.158	1.043	1.102	1.157	1.055	1.017
Zm00001d029848_P002	High	pep chromosome:B73_RefGen_v4:1:89930073:89935999:1 gene:Zm00001d029848 transcript:Zm00001d029848_T002 gene_biotype:protein_coding transcript_biotype:protein_coding description:Branched-chain-amino-acid aminotransferase	51	16	91	13	417	45.2	5.8	1.166	1.159	1.036	1.19	0.916	0.869	0.866	0.865	1.178	1.08	1.119	1.275	0.861	0.855	0.797	0.826	1.178	1.161	1.046	1.096	0.849	0.941	0.892	0.838
Zm00001d047797_P006	High	pep chromosome:B73_RefGen_v4:9:142003966:142008103:-1 gene:Zm00001d047797 transcript:Zm00001d047797_T006 gene_biotype:protein_coding transcript_biotype:protein_coding description:UDP-glucuronic acid decarboxylase 5	69	18	75	5	350	39.3	7.94	0.79	0.609	0.693	0.828	1.182	1.38	1.3	1.267	0.836	0.708	0.796	0.857	1.195	1.192	1.154	1.274	0.844	0.801	0.792	0.678	1.134	1.134	1.223	0.932
Zm00001d031825_P002	High	pep chromosome:B73_RefGen_v4:1:202992963:202996100:-1 gene:Zm00001d031825 transcript:Zm00001d031825_T002 gene_biotype:protein_coding transcript_biotype:protein_coding description:ATP synthase subunit d mitochondrial	77	16	153	16	170	19.9	5.29	1.088	0.911	0.94	0.832	1.142	1.133	0.96	0.979	1.01	0.946	0.993	0.924	1.099	1.109	0.911	0.947	0.978	1.073	0.923	0.878	1.141	1.131	0.956	1.06
Zm00001d025652_P005	High	pep chromosome:B73_RefGen_v4:10:125102977:125107710:-1 gene:Zm00001d025652 transcript:Zm00001d025652_T005 gene_biotype:protein_coding transcript_biotype:protein_coding description:Indole-3-glycerol phosphate synthase chloroplastic	47	17	85	17	417	44.8	6.92	1.149	1.172	1.077	1.088	0.923	0.879	0.779	0.763	1.232	1.215	1.151	1.276	0.888	0.884	0.787	0.808	1.16	1.279	1.18	1.161	0.94	1.021	0.837	0.899
Zm00001d053900_P001	High	pep chromosome:B73_RefGen_v4:4:243349088:243352645:-1 gene:Zm00001d053900 transcript:Zm00001d053900_T001 gene_biotype:protein_coding transcript_biotype:protein_coding description:Bifunctional protein FolD 4 chloroplastic	60	17	79	17	369	39.5	9.31	0.851	0.835	0.904	0.832	1.079	1.08	1.089	1.072	0.809	0.838	0.903	0.863	1.109	1.092	1.15	1.137	0.723	0.893	0.914	0.904	1.193	1.047	1.126	1.159
Zm00001d038955_P001	High	pep chromosome:B73_RefGen_v4:6:167632187:167638875:-1 gene:Zm00001d038955 transcript:Zm00001d038955_T001 gene_biotype:protein_coding transcript_biotype:protein_coding description:Dynamin-related protein 1A	50	30	66	28	670	75.2	8.46	0.704	0.626	0.781	0.683	1.139	1.377	1.35	1.254	0.642	0.653	0.719	0.803	1.159	1.242	1.232	1.192	0.726	0.707	0.742	0.732	1.18	0.893	1.146	1.173
Zm00001d022277_P001	High	pep chromosome:B73_RefGen_v4:7:174294636:174296639:1 gene:Zm00001d022277 transcript:Zm00001d022277_T001 gene_biotype:protein_coding transcript_biotype:protein_coding description:tolB protein-related	40	19	80	19	667	72.1	6.28	0.839	0.843	0.806	0.757	1.094	1.145	1.071	1.079	0.885	0.859	0.858	0.784	1.06	0.992	1.04	1.123	0.812	0.813	0.849	0.776	1.202	1.046	1.189	1.035
Zm00001d008377_P001	High	pep chromosome:B73_RefGen_v4:8:6768030:6769106:1 gene:Zm00001d008377 transcript:Zm00001d008377_T001 gene_biotype:protein_coding transcript_biotype:protein_coding description:Putative alcohol dehydrogenase superfamily protein	58	16	89	16	358	38.9	6.54	0.783	0.896	1.079	1.011	1.025	1.052	0.994	1.116	0.86	0.866	0.956	0.961	1.023	1.151	0.993	1.108	0.865	0.822	0.893	0.807	1.024	1.106	1.059	1.029
Zm00001d045315_P003	High	pep chromosome:B73_RefGen_v4:9:18806534:18809336:1 gene:Zm00001d045315 transcript:Zm00001d045315_T003 gene_biotype:protein_coding transcript_biotype:protein_coding description:Proteasome subunit beta type	59	14	100	14	289	31.0	5.67	1.14	0.986	0.989	0.988	1.019	0.975	0.936	0.989	1.065	1.044	1.031	0.997	0.984	0.985	0.897	1.0	1.041	0.993	0.976	0.979	1.039	1.012	0.999	0.93
Zm00001d040650_P001	High	pep chromosome:B73_RefGen_v4:3:56240764:56246825:1 gene:Zm00001d040650 transcript:Zm00001d040650_T001 gene_biotype:protein_coding transcript_biotype:protein_coding description:Pectinesterase	35	16	76	16	563	60.1	8.54	1.388	1.649	1.541	2.091	0.457	0.507	0.496	0.462	1.706	1.402	1.639	1.992	0.529	0.591	0.519	0.482	2.059	1.477	1.502	1.53	0.523	0.554	0.561	0.486
Zm00001d039258_P001	High	pep chromosome:B73_RefGen_v4:3:697981:701289:1 gene:Zm00001d039258 transcript:Zm00001d039258_T001 gene_biotype:protein_coding transcript_biotype:protein_coding gene_symbol:TPT description:Triose phosphate/phosphate translocator TPT chloroplastic	39	13	186	13	409	44.1	9.77	1.147	0.966	0.959	0.923	0.953	0.783	0.975	0.807	0.905	1.052	0.898	0.751	0.952	0.989	0.86	0.815	0.906	1.019	0.944	0.962	0.925	0.946	0.894	0.817
Zm00001d008744_P005	High	pep chromosome:B73_RefGen_v4:8:18855126:18861446:-1 gene:Zm00001d008744 transcript:Zm00001d008744_T005 gene_biotype:protein_coding transcript_biotype:protein_coding description:Transaminase/ transferase isoform 1%3B Transaminase/ transferase isoform 2%3B Transaminase/ transferase%2C transferring nitrogenous groups	47	15	76	9	394	43.5	5.2	1.089	0.964	0.909	0.986	0.969	0.92	0.929	0.933	1.029	0.962	0.973	0.963	1.027	0.997	1.025	0.989	1.103	0.964	0.969	0.913	0.972	1.076	1.128	0.924
Zm00001d032035_P001	High	pep chromosome:B73_RefGen_v4:1:210088187:210090275:1 gene:Zm00001d032035 transcript:Zm00001d032035_T001 gene_biotype:protein_coding transcript_biotype:protein_coding description:cytochrome P450 family 706 subfamily A polypeptide 5	43	19	72	18	518	56.5	7.55	0.657	0.623	0.706	0.583	1.257	1.193	1.263	1.258	0.641	0.738	0.707	0.634	1.242	1.17	1.318	1.112	0.581	0.729	0.775	0.685	1.092	1.128	1.231	1.309
Zm00001d053932_P003	High	pep chromosome:B73_RefGen_v4:4:243768162:243771012:-1 gene:Zm00001d053932 transcript:Zm00001d053932_T003 gene_biotype:protein_coding transcript_biotype:protein_coding description:NAD(P)-linked oxidoreductase superfamily protein	61	15	82	15	311	34.6	6.46	1.291	1.163	1.043	1.061	0.903	0.889	0.865	0.886	1.287	1.155	1.142	1.022	0.911	0.868	0.918	0.997	1.138	1.19	1.189	1.164	0.925	1.029	0.941	0.865
Zm00001d027367_P002	High	pep chromosome:B73_RefGen_v4:1:3807407:3810146:1 gene:Zm00001d027367 transcript:Zm00001d027367_T002 gene_biotype:protein_coding transcript_biotype:protein_coding gene_symbol:pyrimidine deaminase1 description: pyrimidine deaminase1	55	16	65	16	392	41.8	6.98	0.928	0.835	0.858	0.835	1.12	1.036	1.056	1.018	0.879	0.916	0.902	0.86	1.141	1.138	1.115	0.984	0.755	0.783	0.791	0.789	1.011	1.036	1.062	1.082
Zm00001d006242_P001	High	pep chromosome:B73_RefGen_v4:2:202646606:202650071:-1 gene:Zm00001d006242 transcript:Zm00001d006242_T001 gene_biotype:protein_coding transcript_biotype:protein_coding description:3-dehydroquinate synthase chloroplastic	50	17	91	7	440	47.6	7.47	0.995	0.91	0.955	0.989	0.902	0.922	0.947	0.88	1.033	0.902	0.995	1.037	0.933	0.992	0.956	1.145	0.952	1.0	0.916	0.926	1.046	1.053	1.105	0.816
Zm00001d017395_P001	High	pep chromosome:B73_RefGen_v4:5:194466962:194478849:1 gene:Zm00001d017395 transcript:Zm00001d017395_T001 gene_biotype:protein_coding transcript_biotype:protein_coding description:Thylakoid lumenal protein TL20.3 chloroplastic	44	10	73	10	268	27.9	7.99	1.132	1.319	1.13	1.279	0.884	0.785	0.811	0.908	1.299	1.303	1.273	1.219	0.832	0.839	0.834	0.775	1.34	1.195	1.203	1.273	0.764	0.95	0.826	0.768
Zm00001d036046_P001	High	pep chromosome:B73_RefGen_v4:6:68433795:68434769:1 gene:Zm00001d036046 transcript:Zm00001d036046_T001 gene_biotype:protein_coding transcript_biotype:protein_coding description:Magnesium protoporphyrin IX methyltransferase chloroplastic	63	18	105	18	324	34.5	9.11	1.295	1.409	1.228	1.534	0.78	0.77	0.713	0.738	1.447	1.282	1.396	1.623	0.704	0.768	0.636	0.656	1.456	1.433	1.209	1.208	0.753	0.873	0.703	0.658
Zm00001d052556_P001	High	pep chromosome:B73_RefGen_v4:4:192908263:192917762:-1 gene:Zm00001d052556 transcript:Zm00001d052556_T001 gene_biotype:protein_coding transcript_biotype:protein_coding description:Signal recognition particle 54 kDa protein chloroplastic	45	21	79	16	545	59.7	9.55	0.854	1.046	1.079	1.056	1.021	0.997	0.963	1.027	0.89	0.998	1.029	1.204	0.91	0.991	0.943	0.937	0.856	1.034	0.961	1.069	0.88	0.932	0.908	0.944
Zm00001d049975_P010	High	pep chromosome:B73_RefGen_v4:4:56363223:56368089:-1 gene:Zm00001d049975 transcript:Zm00001d049975_T010 gene_biotype:protein_coding transcript_biotype:protein_coding description:Enoyl-[acyl-carrier-protein] reductase [NADH] chloroplastic	53	14	104	7	369	39.0	7.75	1.135	1.085	1.01	1.158	0.872	0.832	0.816	0.872	1.296	1.082	1.193	1.159	0.932	0.967	0.887	0.931	1.322	1.178	1.05	1.142	0.93	0.988	0.94	0.817
Zm00001d044340_P001	High	pep chromosome:B73_RefGen_v4:3:225468766:225476879:1 gene:Zm00001d044340 transcript:Zm00001d044340_T001 gene_biotype:protein_coding transcript_biotype:protein_coding gene_symbol:aldehyde dehydrogenase5 description: aldehyde dehydrogenase5	57	22	68	19	511	54.8	5.82	0.663	0.636	0.637	0.57	1.383	1.342	1.269	1.12	0.669	0.711	0.701	0.542	1.428	1.259	1.31	1.35	0.618	0.612	0.617	0.571	1.286	1.387	1.318	1.13
Zm00001d015484_P001	High	pep chromosome:B73_RefGen_v4:5:92898104:92902620:1 gene:Zm00001d015484 transcript:Zm00001d015484_T001 gene_biotype:protein_coding transcript_biotype:protein_coding description:Metal-dependent phosphohydrolase	54	12	62	10	246	26.7	7.09	1.244	1.262	1.137	1.298	0.815	0.79	0.819	0.839	1.312	1.255	1.23	1.213	0.774	0.804	0.783	0.788	1.182	1.228	1.17	1.19	0.796	0.857	0.8	0.776
Zm00001d041829_P002	High	pep chromosome:B73_RefGen_v4:3:139490069:139496394:-1 gene:Zm00001d041829 transcript:Zm00001d041829_T002 gene_biotype:protein_coding transcript_biotype:protein_coding gene_symbol:thiamine synthesis3 description: thiamine synthesis3	47	17	57	17	551	58.0	8.19	0.671	0.698	0.757	0.79	1.225	1.302	1.332	1.324	0.515	0.514	0.753	0.786	1.25	1.299	1.306	1.242	0.518	0.576	0.594	0.584	0.793	1.022	1.09	1.258
Zm00001d040670_P004	High	pep chromosome:B73_RefGen_v4:3:57107159:57111912:1 gene:Zm00001d040670 transcript:Zm00001d040670_T004 gene_biotype:protein_coding transcript_biotype:protein_coding description:Lipoamide acyltransferase component of branched-chain alpha-keto acid dehydrogenase complex mitochondrial	48	18	65	18	523	56.8	8.03	0.787	0.681	0.859	0.752	1.216	1.221	1.198	1.158	0.676	0.678	0.721	0.851	1.181	1.238	1.309	1.154	0.673	0.802	0.756	0.702	1.261	1.048	1.233	1.162
Zm00001d029034_P002	High	pep chromosome:B73_RefGen_v4:1:55454356:55483990:1 gene:Zm00001d029034 transcript:Zm00001d029034_T002 gene_biotype:protein_coding transcript_biotype:protein_coding description:ABC transporter B family member 25 mitochondrial	36	20	62	20	737	80.7	9.04	0.887	0.83	0.819	0.811	1.031	0.941	1.03	0.992	0.839	0.916	0.904	0.79	1.104	1.115	1.151	1.115	0.891	0.959	0.98	0.888	1.137	1.181	1.237	1.087
Zm00001d034807_P002	High	pep chromosome:B73_RefGen_v4:1:302526935:302530155:1 gene:Zm00001d034807 transcript:Zm00001d034807_T002 gene_biotype:protein_coding transcript_biotype:protein_coding description:Late embryogenesis abundant protein group 2	57	18	70	18	319	35.3	5.11	0.849	0.828	0.764	0.87	1.026	1.431	1.2	1.313	0.829	0.71	0.797	0.902	1.208	1.028	1.113	1.288	0.992	0.807	0.827	0.749	1.348	0.881	0.966	1.183
Zm00001d045298_P001	High	pep chromosome:B73_RefGen_v4:9:18176230:18178556:-1 gene:Zm00001d045298 transcript:Zm00001d045298_T001 gene_biotype:protein_coding transcript_biotype:protein_coding description:Lipase-like	44	13	100	13	366	39.0	7.69	1.373	1.248	1.246	1.54	0.706	0.652	0.669	0.693	1.337	1.243	1.249	1.273	0.729	0.814	0.741	0.8	1.647	1.323	1.335	1.111	0.683	0.822	0.813	0.717
Zm00001d039745_P001	High	pep chromosome:B73_RefGen_v4:3:13650821:13654111:1 gene:Zm00001d039745 transcript:Zm00001d039745_T001 gene_biotype:protein_coding transcript_biotype:protein_coding description:Protein phosphatase 2C	53	14	83	14	329	35.2	5.34	1.12	1.277	1.107	1.239	0.902	0.877	0.897	0.925	1.056	1.116	1.098	1.106	0.902	0.964	0.897	0.836	1.14	1.257	1.205	1.268	0.938	0.985	0.914	0.891
Zm00001d004473_P001	High	pep chromosome:B73_RefGen_v4:2:114085506:114089423:-1 gene:Zm00001d004473 transcript:Zm00001d004473_T001 gene_biotype:protein_coding transcript_biotype:protein_coding description:Pyruvate dehydrogenase E1 component subunit alpha-3 chloroplastic	46	21	74	21	428	46.4	6.89	1.121	0.985	1.133	1.012	0.917	0.963	0.949	0.987	1.036	1.077	1.076	1.169	0.961	0.993	0.916	0.94	0.913	1.12	1.057	1.105	0.93	0.992	0.96	0.927
Zm00001d015788_P001	High	pep chromosome:B73_RefGen_v4:5:119713521:119721731:1 gene:Zm00001d015788 transcript:Zm00001d015788_T001 gene_biotype:protein_coding transcript_biotype:protein_coding gene_symbol:proteasome component4 description: proteasome component4	51	15	69	8	400	44.5	7.46	0.827	1.12	0.846	1.308	1.063	1.244	1.159	1.121	0.596	0.571	0.704	0.712	1.08	1.03	1.098	1.05	0.615	0.602	0.702	0.654	1.137	0.954	1.056	1.196
Zm00001d022622_P005	High	pep chromosome:B73_RefGen_v4:7:181391549:181395150:1 gene:Zm00001d022622 transcript:Zm00001d022622_T005 gene_biotype:protein_coding transcript_biotype:protein_coding description:3-dehydroquinate synthase chloroplastic	45	14	86	4	439	47.3	7.69	1.125	1.192	1.082	1.002	0.896	1.01	0.904	1.036	1.168	1.079	1.095	0.999	0.971	0.985	1.001	0.906	1.094	1.05	0.986	0.968	1.034	1.18	0.935	0.947
Zm00001d011034_P004	High	pep chromosome:B73_RefGen_v4:8:137153467:137156397:1 gene:Zm00001d011034 transcript:Zm00001d011034_T004 gene_biotype:protein_coding transcript_biotype:protein_coding description: dehydroascorbate reductase like1	82	14	116	8	215	23.4	5.82	1.187	1.068	1.099	1.193	0.956	0.97	0.873	0.937	1.155	1.045	1.186	1.186	0.981	0.956	0.889	0.942	1.338	1.017	1.089	1.051	1.033	1.062	0.974	0.926
Zm00001d031951_P001	High	pep chromosome:B73_RefGen_v4:1:207851300:207854713:-1 gene:Zm00001d031951 transcript:Zm00001d031951_T001 gene_biotype:protein_coding transcript_biotype:protein_coding description:Thioredoxin family protein	56	12	70	2	347	37.6	8.29	1.272	1.036	0.96	1.128	0.917	0.974	0.844	0.837	1.158	1.188	1.086	1.064	0.933	1.021	0.928	0.854	0.819	0.822	1.075	1.003	0.526	0.811	0.716	0.733
Zm00001d044225_P001	High	pep chromosome:B73_RefGen_v4:3:222412161:222422275:-1 gene:Zm00001d044225 transcript:Zm00001d044225_T001 gene_biotype:protein_coding transcript_biotype:protein_coding description:IAA-amino acid hydrolase ILR1-like 4	56	16	56	16	450	48.3	5.83	1.049	0.866	0.889	0.915	1.016	1.01	1.0	0.994	0.954	0.933	0.921	0.923	0.996	0.993	0.931	1.04	0.994	0.917	1.016	0.949	0.976	1.06	1.015	0.902
Zm00001d050383_P001	High	pep chromosome:B73_RefGen_v4:4:85015212:85019176:-1 gene:Zm00001d050383 transcript:Zm00001d050383_T001 gene_biotype:protein_coding transcript_biotype:protein_coding description:Dihydrolipoyllysine-residue acetyltransferase component 4 of pyruvate dehydrogenase complex chloroplastic	37	17	99	6	522	54.4	8.72	0.964	1.035	1.125	1.11	1.021	1.079	1.016	1.091	1.048	0.985	1.033	1.114	1.015	1.021	0.985	1.048	1.084	1.072	1.05	0.995	1.066	1.128	1.015	1.001
Zm00001d048856_P003	High	pep chromosome:B73_RefGen_v4:4:6442970:6454443:-1 gene:Zm00001d048856 transcript:Zm00001d048856_T003 gene_biotype:protein_coding transcript_biotype:protein_coding gene_symbol:seryl-tRNA synthetase description: seryl-tRNA synthetase	46	16	65	16	512	56.1	6.34	0.837	0.821	0.899	0.806	1.052	0.979	1.012	1.045	0.808	0.994	0.877	0.913	1.04	0.999	1.106	1.068	0.78	0.94	0.887	1.015	1.044	1.17	1.105	1.089
Zm00001d045488_P003	High	pep chromosome:B73_RefGen_v4:9:24297419:24304483:1 gene:Zm00001d045488 transcript:Zm00001d045488_T003 gene_biotype:protein_coding transcript_biotype:protein_coding description:Nudix hydrolase 14 chloroplastic	46	15	85	14	321	34.6	5.66	1.119	1.024	0.976	0.957	1.106	1.048	0.979	1.077	1.052	0.988	1.033	0.848	1.004	0.945	0.999	1.066	0.972	0.913	1.001	0.927	1.104	1.111	1.095	0.958
Zm00001d013778_P003	High	pep chromosome:B73_RefGen_v4:5:19930060:19940225:1 gene:Zm00001d013778 transcript:Zm00001d013778_T003 gene_biotype:protein_coding transcript_biotype:protein_coding description:Lysine--tRNA ligase	32	20	67	7	705	79.2	6.46	0.63	0.734	0.822	0.798	1.175	1.185	1.237	1.198	0.791	0.862	0.805	0.908	0.936	1.096	1.023	1.096	0.738	0.84	0.656	0.816	1.162	1.234	1.247	1.192
Zm00001d024885_P001	High	pep chromosome:B73_RefGen_v4:10:92330298:92332490:-1 gene:Zm00001d024885 transcript:Zm00001d024885_T001 gene_biotype:protein_coding transcript_biotype:protein_coding description:Putative WD40-like beta propeller repeat family protein	35	19	60	19	730	80.8	7.11	1.15	1.55	1.751	1.78	0.567	0.652	0.555	0.601	1.566	1.338	1.492	2.446	0.598	0.741	0.579	0.611	1.249	1.054	1.099	1.262	0.867	0.656	0.756	0.751
Zm00001d047462_P001	High	pep chromosome:B73_RefGen_v4:9:130897731:130901561:1 gene:Zm00001d047462 transcript:Zm00001d047462_T001 gene_biotype:protein_coding transcript_biotype:protein_coding description:50S ribosomal protein L6 chloroplastic	45	13	156	3	298	32.4	9.73	0.983	1.366	1.28	1.283	0.847	0.793	0.866	0.855	1.445	1.395	1.233	1.129	0.859	0.804	0.787	0.765	1.42	1.238	1.219	1.342	0.847	0.841	0.891	0.854
Zm00001d032472_P001	High	pep chromosome:B73_RefGen_v4:1:227853798:227862240:-1 gene:Zm00001d032472 transcript:Zm00001d032472_T001 gene_biotype:protein_coding transcript_biotype:protein_coding description:Prolyl carboxypeptidase like protein	41	15	74	14	509	56.1	6.47	1.091	1.306	0.881	1.225	0.871	0.882	0.819	0.867	1.233	1.105	1.032	1.313	0.933	0.798	0.908	0.893	1.385	1.279	1.112	1.282	1.016	0.903	0.967	0.889
Zm00001d013737_P001	High	pep chromosome:B73_RefGen_v4:5:18922953:18925765:-1 gene:Zm00001d013737 transcript:Zm00001d013737_T001 gene_biotype:protein_coding transcript_biotype:protein_coding description:Serpin-Z1	56	16	72	5	416	44.4	5.69	1.132	0.862	0.825	0.886	0.952	0.895	0.958	1.022	1.163	1.045	1.164	1.019	1.034	0.995	0.962	1.039	1.014	0.862	0.907	0.795	1.087	1.051	1.09	0.836
Zm00001d006667_P001	High	pep chromosome:B73_RefGen_v4:2:213889759:213895829:1 gene:Zm00001d006667 transcript:Zm00001d006667_T001 gene_biotype:protein_coding transcript_biotype:protein_coding description:Succinyl-CoA ligase alpha-chain 2	61	12	83	2	331	34.2	8.0	1.021	1.02	0.997	1.025	1.068	0.944	1.02	0.915	1.225	1.037	1.027	0.933	0.965	0.954	0.931	1.011	1.097	0.995	0.939	0.985	0.965	0.987	1.038	0.903
Zm00001d029455_P001	High	pep chromosome:B73_RefGen_v4:1:71518886:71523950:1 gene:Zm00001d029455 transcript:Zm00001d029455_T001 gene_biotype:protein_coding transcript_biotype:protein_coding description:Ubiquinone biosynthesis protein COQ9 mitochondrial	60	15	71	15	315	33.6	8.13	1.006	0.899	0.833	0.797	1.055	0.953	0.965	0.957	1.061	0.992	0.964	0.838	1.127	0.993	1.041	1.122	0.919	0.994	0.888	0.879	1.073	1.155	1.119	0.955
Zm00001d052078_P003	High	pep chromosome:B73_RefGen_v4:4:178759836:178764070:1 gene:Zm00001d052078 transcript:Zm00001d052078_T003 gene_biotype:protein_coding transcript_biotype:protein_coding description:26S protease regulatory subunit 7 homolog A	51	20	82	20	457	51.2	6.47	0.574	0.595	0.772	0.679	1.166	1.482	1.427	1.341	0.568	0.591	0.646	0.714	1.197	1.259	1.366	1.216	0.569	0.623	0.66	0.599	1.154	0.942	1.202	1.366
Zm00001d021815_P002	High	pep chromosome:B73_RefGen_v4:7:163543670:163559902:1 gene:Zm00001d021815 transcript:Zm00001d021815_T002 gene_biotype:protein_coding transcript_biotype:protein_coding gene_symbol:elongation initiation factor2 description: elongation initiation factor2	39	16	75	2	539	58.1	9.1	0.838	0.843	0.792	0.827	1.055	1.11	1.159	1.101	0.907	0.804	0.873	1.214	1.173	1.201	1.18	1.111	0.781	0.916	0.822	0.928	1.052	0.972	1.018	1.068
Zm00001d019648_P002	High	pep chromosome:B73_RefGen_v4:7:47990462:47993872:-1 gene:Zm00001d019648 transcript:Zm00001d019648_T002 gene_biotype:protein_coding transcript_biotype:protein_coding gene_symbol:nucleic acid binding protein1 description:RNA-binding protein CP31B chloroplastic	32	8	184	8	367	40.0	5.02	1.086	1.231	0.783	1.213	0.563	1.08	1.108	1.175	1.114	0.946	0.875	1.177	1.142	0.636	1.091	1.041	1.416	0.994	0.942	0.9	1.128	0.481	0.609	1.111
Zm00001d031891_P013	High	pep chromosome:B73_RefGen_v4:1:205429903:205441497:1 gene:Zm00001d031891 transcript:Zm00001d031891_T013 gene_biotype:protein_coding transcript_biotype:protein_coding description:Peptidase M1 family protein	40	17	85	1	546	61.6	8.15	1.103	0.989	0.878	1.084	0.887	0.882	1.05	1.158	0.837	0.937	0.863	0.804	0.943	0.795	0.906	0.943	0.956	1.091	0.921	1.074	1.05	1.335	0.931	1.201
Zm00001d038894_P001	High	pep chromosome:B73_RefGen_v4:6:166576973:166590287:-1 gene:Zm00001d038894 transcript:Zm00001d038894_T001 gene_biotype:protein_coding transcript_biotype:protein_coding description:Serine/threonine-protein kinase STN7 chloroplastic	35	20	78	20	562	63.0	9.35	0.946	1.084	1.237	1.349	0.834	0.777	0.763	0.867	0.913	0.981	1.369	1.263	0.876	0.988	0.861	0.826	0.994	0.907	1.674	1.26	0.752	0.862	0.843	0.854
Zm00001d026437_P001	High	pep chromosome:B73_RefGen_v4:10:145821443:145826784:-1 gene:Zm00001d026437 transcript:Zm00001d026437_T001 gene_biotype:protein_coding transcript_biotype:protein_coding description:alpha/beta-Hydrolases superfamily protein	51	12	61	12	292	30.6	7.15	0.67	0.822	0.783	0.832	1.23	1.141	1.158	1.115	0.804	0.859	0.841	0.845	1.234	1.322	1.279	1.084	0.7	0.778	0.887	0.87	1.131	1.186	1.16	1.175
Zm00001d016854_P001	High	pep chromosome:B73_RefGen_v4:5:178387672:178394346:1 gene:Zm00001d016854 transcript:Zm00001d016854_T001 gene_biotype:protein_coding transcript_biotype:protein_coding description:Ferrochelatase	39	17	67	16	589	65.5	6.24	0.929	0.994	0.927	0.988	1.045	0.916	0.963	0.862	0.929	0.98	1.037	0.991	1.061	0.943	1.007	1.01	0.896	1.019	1.057	0.997	1.049	1.082	1.035	0.924
Zm00001d052056_P005	High	pep chromosome:B73_RefGen_v4:4:177955978:177961410:-1 gene:Zm00001d052056 transcript:Zm00001d052056_T005 gene_biotype:protein_coding transcript_biotype:protein_coding description:T-complex protein 1 subunit alpha	44	20	60	20	545	59.2	6.09	0.738	0.732	0.819	0.789	1.112	1.24	1.2	1.212	0.644	0.636	0.71	0.852	1.194	1.146	1.274	1.209	0.701	0.709	0.679	0.64	1.216	0.939	1.126	1.185
Zm00001d017239_P001	High	pep chromosome:B73_RefGen_v4:5:190049317:190050888:1 gene:Zm00001d017239 transcript:Zm00001d017239_T001 gene_biotype:protein_coding transcript_biotype:protein_coding description:RAN GTPase-activating protein 2	49	19	58	10	523	56.8	4.7	0.675	0.724	0.546	0.779	0.653	1.455	1.303	1.286	0.599	0.553	0.661	0.768	1.435	0.72	1.477	1.348	0.793	0.664	0.692	0.671	1.37	0.711	0.795	1.251
Zm00001d007900_P004	High	pep chromosome:B73_RefGen_v4:2:242047424:242052151:1 gene:Zm00001d007900 transcript:Zm00001d007900_T004 gene_biotype:protein_coding transcript_biotype:protein_coding description:Eukaryotic translation initiation factor 3 subunit I	67	17	78	1	326	36.3	6.47	0.955	0.911	0.906	0.864	1.109	1.262	1.408	1.164	0.73	0.793	0.837	0.864	1.113	1.049	1.158	1.009	0.928	1.2	1.014	1.016	1.146	1.06	1.104	1.238
Zm00001d022134_P002	High	pep chromosome:B73_RefGen_v4:7:170973811:170976434:-1 gene:Zm00001d022134 transcript:Zm00001d022134_T002 gene_biotype:protein_coding transcript_biotype:protein_coding description:Elongation factor 1-beta	59	10	147	4	235	25.5	4.53	1.146	1.085	1.042	1.102	0.989	1.04	0.927	1.067	1.042	0.873	0.837	0.929	0.943	0.995	0.96	1.091	1.196	0.942	1.004	0.871	1.03	1.026	0.969	0.99
Zm00001d019627_P002	High	pep chromosome:B73_RefGen_v4:7:46612501:46650526:1 gene:Zm00001d019627 transcript:Zm00001d019627_T002 gene_biotype:protein_coding transcript_biotype:protein_coding description:ABC transporter B family member 28	40	22	72	22	703	76.1	9.19	0.851	0.889	0.923	0.852	1.064	1.037	1.011	0.985	0.837	0.925	0.88	0.82	1.046	1.054	1.059	1.05	0.87	0.977	0.964	0.937	1.058	1.141	1.075	1.131
Zm00001d037681_P001	High	pep chromosome:B73_RefGen_v4:6:133851119:133853351:-1 gene:Zm00001d037681 transcript:Zm00001d037681_T001 gene_biotype:protein_coding transcript_biotype:protein_coding description:Vegetative storage protein 2	53	12	111	12	276	30.6	8.98	0.415	0.503	0.663	0.663	1.145	1.077	1.165	1.227	1.096	0.368	0.587	0.504	1.041	0.886	1.442	1.719	0.622	0.481	0.594	0.348	1.006	1.489	1.868	1.506
Zm00001d008975_P002	High	pep chromosome:B73_RefGen_v4:8:27990096:27996516:-1 gene:Zm00001d008975 transcript:Zm00001d008975_T002 gene_biotype:protein_coding transcript_biotype:protein_coding description:Aspartate--tRNA ligase 2 cytoplasmic	37	19	89	5	545	60.6	6.25	0.887	1.02	0.947	1.203	1.107	0.895	1.031	1.003	0.928	1.031	1.146	1.189	1.1	1.263	1.014	1.133	0.867	0.883	0.761	0.799	1.028	0.809	0.938	0.878
Zm00001d018090_P002	High	pep chromosome:B73_RefGen_v4:5:214042874:214045954:-1 gene:Zm00001d018090 transcript:Zm00001d018090_T002 gene_biotype:protein_coding transcript_biotype:protein_coding gene_symbol:annexin2 description: annexin2	44	19	94	18	411	45.4	7.87	0.904	1.019	1.11	1.506	0.694	0.777	1.109	0.83	1.151	0.929	1.364	1.431	0.752	0.738	1.051	1.385	1.358	0.93	1.161	0.883	0.799	0.689	1.305	0.663
Zm00001d027518_P001	High	pep chromosome:B73_RefGen_v4:1:7311454:7312602:-1 gene:Zm00001d027518 transcript:Zm00001d027518_T001 gene_biotype:protein_coding transcript_biotype:protein_coding description:Signal recognition particle 43 kDa protein chloroplastic	54	14	64	14	382	41.4	4.65	1.24	1.246	1.069	1.146	0.84	0.87	0.858	0.913	1.236	1.164	1.142	1.273	0.855	0.85	0.874	0.826	1.244	1.193	1.184	1.328	0.797	0.929	0.842	0.921
Zm00001d044175_P001	High	pep chromosome:B73_RefGen_v4:3:221168477:221175604:1 gene:Zm00001d044175 transcript:Zm00001d044175_T001 gene_biotype:protein_coding transcript_biotype:protein_coding description:Neutral/alkaline non-lysosomal ceramidase	31	16	53	16	785	86.3	6.83	1.022	1.069	0.922	1.192	1.003	0.864	0.916	0.789	1.118	1.063	1.106	1.065	0.995	0.887	0.911	0.965	1.002	0.899	0.911	0.899	0.92	0.928	0.981	0.829
Zm00001d032114_P001	High	pep chromosome:B73_RefGen_v4:1:213508794:213513171:1 gene:Zm00001d032114 transcript:Zm00001d032114_T001 gene_biotype:protein_coding transcript_biotype:protein_coding description:D-3-phosphoglycerate dehydrogenase 2 chloroplastic	37	18	58	2	659	69.4	6.71	0.946	0.881	0.904	0.885	0.993	1.011	1.051	1.012	1.006	0.808	0.908	0.99	0.944	0.957	1.051	1.196	1.128	0.974	0.886	0.94	1.243	1.285	1.221	0.95
Zm00001d009745_P023	High	pep chromosome:B73_RefGen_v4:8:79160123:79181339:1 gene:Zm00001d009745 transcript:Zm00001d009745_T023 gene_biotype:protein_coding transcript_biotype:protein_coding description:DNA damage-binding protein 1a	27	24	63	3	1099	123.0	5.52	0.93	0.868	0.84	1.203	1.276	1.29	1.175	0.854	0.734	0.839	0.887	0.703	1.005	0.899	0.867	1.07	0.722	0.87	0.576	0.687	1.167	0.892	1.256	1.131
Zm00001d001857_P001	High	pep chromosome:B73_RefGen_v4:2:2015253:2016537:-1 gene:Zm00001d001857 transcript:Zm00001d001857_T001 gene_biotype:protein_coding transcript_biotype:protein_coding description:light harvesting complex photosystem II subunit 6	57	15	180	9	253	27.1	8.31	1.28	1.241	1.137	1.098	0.984	0.922	0.899	0.905	1.171	1.143	1.133	0.964	0.976	1.031	0.911	0.852	1.247	1.149	1.096	1.214	0.972	1.053	0.904	0.814
Zm00001d017187_P001	High	pep chromosome:B73_RefGen_v4:5:188280298:188284023:-1 gene:Zm00001d017187 transcript:Zm00001d017187_T001 gene_biotype:protein_coding transcript_biotype:protein_coding description:Co-chaperone GrpE family protein	53	12	86	5	328	36.3	4.6	0.922	1.068	0.764	0.86	0.498	1.26	1.018	1.059	1.027	1.008	0.696	1.186	1.132	0.394	1.318	0.968	1.668	1.189	0.937	0.909	1.408	0.454	0.422	1.189
Zm00001d015962_P001	High	pep chromosome:B73_RefGen_v4:5:134444332:134453675:1 gene:Zm00001d015962 transcript:Zm00001d015962_T001 gene_biotype:protein_coding transcript_biotype:protein_coding description:prolyl oligopeptidase family protein	40	21	52	21	796	88.9	6.48	0.9	0.849	0.927	0.916	1.097	0.983	1.032	1.012	0.884	0.891	0.935	0.931	1.073	1.079	1.07	1.158	0.813	0.828	0.845	0.801	1.064	1.055	1.109	1.049
Zm00001d052316_P001	High	pep chromosome:B73_RefGen_v4:4:186976119:186978547:-1 gene:Zm00001d052316 transcript:Zm00001d052316_T001 gene_biotype:protein_coding transcript_biotype:protein_coding gene_symbol:ferritin1 description:Ferritin-1%2C chloroplastic	42	11	89	7	282	31.0	5.96	1.495	1.325	1.308	1.0	0.674	1.125	0.585	1.271	1.605	1.507	1.435	1.142	0.577	0.521	0.474	0.714	1.008	1.475	1.207	1.536	0.688	0.959	0.55	0.628
Zm00001d018479_P001	High	pep chromosome:B73_RefGen_v4:5:221521586:221525322:1 gene:Zm00001d018479 transcript:Zm00001d018479_T001 gene_biotype:protein_coding transcript_biotype:protein_coding description:NADH dehydrogenase [ubiquinone] 1 alpha subcomplex subunit 9 mitochondrial	51	15	74	15	342	37.9	7.12	1.28	1.042	1.088	1.043	0.895	0.858	0.866	0.886	1.196	1.089	1.141	0.992	0.888	0.886	0.84	0.886	1.103	1.165	1.146	1.056	0.87	0.975	0.888	0.883
Zm00001d039387_P001	High	pep chromosome:B73_RefGen_v4:3:3142741:3145531:1 gene:Zm00001d039387 transcript:Zm00001d039387_T001 gene_biotype:protein_coding transcript_biotype:protein_coding gene_symbol:csu32a description:SOUL heme-binding family protein	66	10	117	10	218	23.6	4.84	0.918	0.968	0.816	0.866	1.212	1.16	0.874	0.983	0.994	0.897	0.843	0.775	1.05	0.636	0.982	1.184	0.955	0.96	0.973	0.848	1.303	1.463	1.307	0.97
Zm00001d031997_P001	High	pep chromosome:B73_RefGen_v4:1:209095982:209098528:1 gene:Zm00001d031997 transcript:Zm00001d031997_T001 gene_biotype:protein_coding transcript_biotype:protein_coding description:NAD(P)-binding Rossmann-fold superfamily protein	63	17	102	17	385	42.7	8.56	0.842	1.076	1.086	1.104	0.926	0.908	0.888	0.868	0.949	1.099	1.176	1.118	0.919	0.838	0.872	0.831	0.973	0.893	1.126	1.064	0.892	0.97	0.898	0.909
Zm00001d032114_P003	High	pep chromosome:B73_RefGen_v4:1:213509196:213513117:1 gene:Zm00001d032114 transcript:Zm00001d032114_T003 gene_biotype:protein_coding transcript_biotype:protein_coding description:D-3-phosphoglycerate dehydrogenase 2 chloroplastic	44	17	57	1	516	54.4	5.8	1.108	1.051	1.178	1.214	1.162	1.122	1.136	1.331	0.696	0.792	0.816	0.656	1.108	0.905	0.933	1.507	0.592	0.754	0.603	0.588	0.978	0.875	1.052	1.024
Zm00001d002373_P002	High	pep chromosome:B73_RefGen_v4:2:11329158:11336537:1 gene:Zm00001d002373 transcript:Zm00001d002373_T002 gene_biotype:protein_coding transcript_biotype:protein_coding description:26S proteasome non-ATPase regulatory subunit 1 homolog B	29	20	65	5	1007	109.3	5.26	0.645	0.61	0.852	0.817	1.12	1.344	1.237	1.636	0.749	0.757	0.827	0.85	1.075	1.141	1.061	1.188	0.777	0.644	0.591	0.806	1.174	0.803	1.363	1.26
Zm00001d048174_P002	High	pep chromosome:B73_RefGen_v4:9:151401802:151405648:-1 gene:Zm00001d048174 transcript:Zm00001d048174_T002 gene_biotype:protein_coding transcript_biotype:protein_coding description:Serine--tRNA ligase cytoplasmic	44	19	66	3	458	51.6	6.67	0.857	0.948	1.035	0.949	1.234	1.144	1.222	1.096	0.904	0.852	0.928	0.905	1.054	1.051	0.99	1.008	0.844	0.839	0.839	0.798	1.118	1.146	1.045	1.009
Zm00001d031253_P001	High	pep chromosome:B73_RefGen_v4:1:183880314:183892062:-1 gene:Zm00001d031253 transcript:Zm00001d031253_T001 gene_biotype:protein_coding transcript_biotype:protein_coding gene_symbol:dicarboxylic acid transporter2 description: dicarboxylic acid transporter2	32	12	83	12	551	58.6	9.52	1.351	1.037	1.185	0.936	0.847	0.816	1.019	0.846	0.997	1.019	0.929	0.748	0.821	1.06	0.917	0.839	0.902	1.182	1.073	0.999	0.823	0.856	0.94	0.886
Zm00001d001860_P001	High	pep chromosome:B73_RefGen_v4:2:2044959:2048593:-1 gene:Zm00001d001860 transcript:Zm00001d001860_T001 gene_biotype:protein_coding transcript_biotype:protein_coding description:Haloacid dehalogenase-like hydrolase domain-containing protein	53	13	74	13	303	33.1	6.14	1.13	1.31	1.154	1.21	0.856	0.873	0.819	0.853	1.259	1.209	1.136	1.133	0.814	0.943	0.814	0.77	1.229	1.389	1.333	1.249	0.818	0.88	0.808	0.84
Zm00001d021908_P001	High	pep chromosome:B73_RefGen_v4:7:165767637:165773400:1 gene:Zm00001d021908 transcript:Zm00001d021908_T001 gene_biotype:protein_coding transcript_biotype:protein_coding description:Succinate--CoA ligase [ADP-forming] subunit alpha-1 mitochondrial	58	11	78	1	331	34.3	8.22	0.769	1.137	0.943	0.951	1.16	1.056	0.931	0.975	1.134	1.081	1.011	0.988	1.123	0.984	0.876	1.112	1.119	0.983	0.859	0.945	1.058	1.134	1.117	0.883
Zm00001d027896_P001	High	pep chromosome:B73_RefGen_v4:1:16977162:16980228:-1 gene:Zm00001d027896 transcript:Zm00001d027896_T001 gene_biotype:protein_coding transcript_biotype:protein_coding description:Proteasome subunit alpha type	71	16	96	2	246	27.4	6.55	0.928	0.738	0.826	0.809	1.06	0.781	1.0	0.958	0.81	0.864	0.555	0.642	1.134	1.056	0.761	0.881	0.683	0.79	0.723	0.833	1.082	0.998	0.894	0.897
Zm00001d027326_P001	High	pep chromosome:B73_RefGen_v4:1:2977014:2997162:-1 gene:Zm00001d027326 transcript:Zm00001d027326_T001 gene_biotype:protein_coding transcript_biotype:protein_coding gene_symbol:actin related protein like4 description:Actin-related protein 4	57	17	56	17	443	48.8	5.24	0.98	0.931	0.885	0.929	0.977	0.912	0.96	0.927	0.979	0.963	0.97	1.002	1.039	1.011	1.041	1.079	0.78	0.8	0.771	0.772	1.056	1.056	1.068	1.025
Zm00001d042066_P007	High	pep chromosome:B73_RefGen_v4:3:149521455:149548926:-1 gene:Zm00001d042066 transcript:Zm00001d042066_T007 gene_biotype:protein_coding transcript_biotype:protein_coding gene_symbol:cytokinin response regulator5 description:glycoside hydrolase family 2 protein	25	23	74	2	1113	125.2	6.35	0.605	0.624	0.592	0.549	1.149	1.195	1.295	1.031	0.505	0.637	0.756	0.681	1.215	1.001	1.135	1.155	0.476	0.555	0.747	0.436	1.216	0.991	1.254	1.141
Zm00001d045965_P001	High	pep chromosome:B73_RefGen_v4:9:50417671:50421825:-1 gene:Zm00001d045965 transcript:Zm00001d045965_T001 gene_biotype:protein_coding transcript_biotype:protein_coding description:Formate dehydrogenase chloroplastic/mitochondrial	58	19	83	19	376	41.4	6.8	0.608	0.528	0.688	0.599	1.223	1.446	1.539	1.389	0.512	0.525	0.614	0.66	1.324	1.305	1.41	1.306	0.482	0.527	0.569	0.526	1.183	0.865	1.152	1.292
Zm00001d006433_P001	High	pep chromosome:B73_RefGen_v4:2:207978895:207988925:1 gene:Zm00001d006433 transcript:Zm00001d006433_T001 gene_biotype:protein_coding transcript_biotype:protein_coding description:Ras-related protein RABH1b	61	12	109	8	208	22.9	7.91	1.074	0.908	0.912	0.941	0.983	0.926	0.932	0.977	0.957	0.865	0.946	0.917	0.989	0.954	0.929	1.045	1.033	0.947	0.908	0.869	1.09	1.095	1.065	0.934
Zm00001d034320_P003	High	pep chromosome:B73_RefGen_v4:1:289178576:289182576:-1 gene:Zm00001d034320 transcript:Zm00001d034320_T003 gene_biotype:protein_coding transcript_biotype:protein_coding description:Inosine-5'-monophosphate dehydrogenase	36	12	53	3	501	52.5	6.11	0.834	0.798	0.969	0.872	1.078	0.869	0.981	0.947	0.968	0.905	0.866	0.889	1.077	0.926	1.008	1.09	0.995	0.957	0.936	0.92	1.035	0.912	0.894	0.794
Zm00001d004172_P005	High	pep chromosome:B73_RefGen_v4:2:89151605:89175203:1 gene:Zm00001d004172 transcript:Zm00001d004172_T005 gene_biotype:protein_coding transcript_biotype:protein_coding description:Putative translation elongation/initiation factor family protein	51	21	69	5	541	59.3	5.88	0.738	0.816	0.892	0.951	1.336	1.27	1.197	1.301	0.848	0.821	0.89	0.879	1.065	1.101	0.999	1.061	0.82	0.723	0.691	0.655	1.086	1.0	0.968	0.927
Zm00001d006613_P001	High	pep chromosome:B73_RefGen_v4:2:212611525:212615986:1 gene:Zm00001d006613 transcript:Zm00001d006613_T001 gene_biotype:protein_coding transcript_biotype:protein_coding description:eukaryotic translation initiation factor 2 gamma subunit	44	15	72	1	464	50.7	8.62	0.672	0.743	0.821	0.81	1.167	1.122	0.954	1.069	0.842	0.803	0.84	0.984	1.19	1.21	1.07	1.061	0.679	0.698	0.83	0.777	1.235	1.113	1.108	1.106
Zm00001d053813_P002	High	pep chromosome:B73_RefGen_v4:4:241592153:241604223:1 gene:Zm00001d053813 transcript:Zm00001d053813_T002 gene_biotype:protein_coding transcript_biotype:protein_coding description:Cullin-associated NEDD8-dissociated protein 1	24	26	52	26	1270	139.4	6.4	0.534	0.557	0.598	0.597	0.86	1.743	1.701	1.407	0.477	0.54	0.561	0.568	1.302	0.861	1.633	1.267	0.545	0.516	0.513	0.506	1.233	0.798	0.959	1.53
Zm00001d016100_P001	High	pep chromosome:B73_RefGen_v4:5:144538823:144547116:1 gene:Zm00001d016100 transcript:Zm00001d016100_T001 gene_biotype:protein_coding transcript_biotype:protein_coding description:Rhodanese-like domain-containing protein 4 chloroplastic	25	15	123	15	466	48.2	5.15	1.202	1.219	1.161	1.209	0.946	0.869	0.866	0.859	1.127	1.17	1.206	1.154	0.928	0.917	0.862	0.815	1.218	1.08	1.206	1.214	0.895	0.997	0.935	0.823
Zm00001d043249_P001	High	pep chromosome:B73_RefGen_v4:3:193232903:193236532:-1 gene:Zm00001d043249 transcript:Zm00001d043249_T001 gene_biotype:protein_coding transcript_biotype:protein_coding description:NAD(P)H dehydrogenase (quinone) FQR1	64	10	134	4	203	21.7	6.7	1.524	1.264	1.293	1.315	0.829	0.766	0.706	0.675	1.563	1.312	1.362	1.407	0.845	0.799	0.761	0.714	1.663	1.407	1.297	1.277	0.873	0.877	0.799	0.658
Zm00001d042216_P001	High	pep chromosome:B73_RefGen_v4:3:156422305:156423867:1 gene:Zm00001d042216 transcript:Zm00001d042216_T001 gene_biotype:protein_coding transcript_biotype:protein_coding gene_symbol:glutathione S-transferase4 description:Glutathione S-transferase 3	80	12	112	12	221	23.9	6.42	1.012	0.94	0.988	1.005	1.019	0.938	0.954	0.963	1.06	0.972	1.06	1.016	0.983	0.97	0.926	1.055	1.093	0.94	0.978	0.915	1.066	1.068	1.093	0.909
Zm00001d045897_P003	High	pep chromosome:B73_RefGen_v4:9:46367157:46373527:-1 gene:Zm00001d045897 transcript:Zm00001d045897_T003 gene_biotype:protein_coding transcript_biotype:protein_coding description:UPF0061 protein azo1574	37	20	69	20	644	71.5	6.73	0.736	0.731	0.758	0.795	1.174	1.096	1.122	1.106	0.689	0.781	0.765	0.796	1.194	1.091	1.143	1.113	0.691	0.764	0.772	0.805	1.148	1.115	1.153	1.084
Zm00001d018470_P001	High	pep chromosome:B73_RefGen_v4:5:221357720:221362176:1 gene:Zm00001d018470 transcript:Zm00001d018470_T001 gene_biotype:protein_coding transcript_biotype:protein_coding description:Carboxyl-terminal-processing peptidase 2 chloroplastic	40	15	63	15	535	57.8	8.91	0.942	1.058	1.045	1.149	1.056	0.955	0.999	0.968	0.93	0.892	0.94	1.021	1.073	1.049	1.09	1.025	0.912	0.951	1.064	1.026	0.974	1.084	1.036	1.031
Zm00001d008940_P002	High	pep chromosome:B73_RefGen_v4:8:26144396:26151066:-1 gene:Zm00001d008940 transcript:Zm00001d008940_T002 gene_biotype:protein_coding transcript_biotype:protein_coding description:ABC transporter D family member 2 chloroplastic	31	17	61	17	762	84.4	7.3	0.936	1.073	1.021	1.041	1.012	0.918	0.946	0.948	0.953	0.967	1.025	0.886	0.961	0.913	0.946	1.027	0.975	1.023	1.085	1.061	1.024	1.082	1.012	1.019
Zm00001d003016_P001	High	pep chromosome:B73_RefGen_v4:2:29538173:29541434:1 gene:Zm00001d003016 transcript:Zm00001d003016_T001 gene_biotype:protein_coding transcript_biotype:protein_coding gene_symbol:phenylalanine ammonia lyase2 description: phenylalanine ammonia lyase2	34	20	64	7	789	84.8	7.28	1.235	1.298	0.898	1.061	0.776	0.856	0.731	0.602	1.263	1.247	1.344	1.309	1.137	0.83	0.992	0.94	1.358	1.838	0.998	1.136	1.064	0.925	0.935	0.745
Zm00001d034440_P001	High	pep chromosome:B73_RefGen_v4:1:293008179:293011116:-1 gene:Zm00001d034440 transcript:Zm00001d034440_T001 gene_biotype:protein_coding transcript_biotype:protein_coding description:60S ribosomal protein L4-1	47	16	95	5	404	44.4	10.55	0.764	0.822	0.961	0.953	1.023	1.069	1.12	1.077	1.004	0.962	0.843	0.867	0.977	0.981	1.023	1.177	1.149	1.025	1.031	0.958	1.104	0.987	1.008	1.02
Zm00001d029201_P001	High	pep chromosome:B73_RefGen_v4:1:62065593:62069082:-1 gene:Zm00001d029201 transcript:Zm00001d029201_T001 gene_biotype:protein_coding transcript_biotype:protein_coding description:50S ribosomal protein L6	59	13	151	3	226	24.9	9.99	0.996	1.509	1.57	1.424	0.758	0.717	0.703	0.786	1.401	1.422	1.405	1.549	0.697	0.782	0.709	0.639	1.432	1.46	1.238	1.578	0.701	0.715	0.724	0.672
Zm00001d031024_P002	High	pep chromosome:B73_RefGen_v4:1:174046271:174052289:-1 gene:Zm00001d031024 transcript:Zm00001d031024_T002 gene_biotype:protein_coding transcript_biotype:protein_coding description:Sulfurtransferase	42	15	81	15	436	46.8	7.72	0.972	0.902	0.974	0.96	0.908	0.963	0.872	0.921	0.918	0.899	0.927	0.961	0.933	0.939	0.963	1.003	0.969	0.939	0.951	0.933	1.028	0.994	0.97	0.99
Zm00001d025103_P001	High	pep chromosome:B73_RefGen_v4:10:104219161:104224390:-1 gene:Zm00001d025103 transcript:Zm00001d025103_T001 gene_biotype:protein_coding transcript_biotype:protein_coding description: amine oxidase1	40	23	76	23	744	82.9	6.51	0.722	0.72	0.698	0.689	1.32	1.215	1.198	1.232	0.724	0.771	0.714	0.652	1.143	1.058	1.247	1.265	0.681	0.781	0.682	0.658	1.509	1.348	1.384	1.132
Zm00001d022513_P001	High	pep chromosome:B73_RefGen_v4:7:179170038:179171958:-1 gene:Zm00001d022513 transcript:Zm00001d022513_T001 gene_biotype:protein_coding transcript_biotype:protein_coding description:Elongation factor 1-beta 2	61	10	106	9	219	23.4	4.72	1.461	1.179	1.189	1.217	0.901	0.89	0.8	0.886	1.286	1.128	1.22	1.22	0.834	0.852	0.838	0.875	1.287	1.079	1.144	1.078	0.902	0.879	0.843	0.86
Zm00001d015204_P001	High	pep chromosome:B73_RefGen_v4:5:79242210:79243503:-1 gene:Zm00001d015204 transcript:Zm00001d015204_T001 gene_biotype:protein_coding transcript_biotype:protein_coding description:50S ribosomal protein L3-1 chloroplastic	61	13	122	13	262	27.9	10.59	0.994	1.487	1.327	1.362	0.787	0.761	0.768	0.748	1.464	1.458	1.311	1.398	0.792	0.801	0.779	0.755	1.556	1.386	1.381	1.494	0.758	0.827	0.78	0.765
Zm00001d052399_P012	High	pep chromosome:B73_RefGen_v4:4:189147595:189154702:1 gene:Zm00001d052399 transcript:Zm00001d052399_T012 gene_biotype:protein_coding transcript_biotype:protein_coding description:Long chain acyl-CoA synthetase 8	40	21	60	13	726	80.0	7.47	0.805	0.828	0.914	0.918	1.181	1.218	1.057	1.122	0.871	0.8	0.891	0.922	1.22	1.201	1.052	1.187	0.799	0.828	0.87	0.796	1.155	1.116	1.1	0.992
Zm00001d051915_P001	High	pep chromosome:B73_RefGen_v4:4:174610009:174614907:1 gene:Zm00001d051915 transcript:Zm00001d051915_T001 gene_biotype:protein_coding transcript_biotype:protein_coding gene_symbol:ABC(yeast) homolog1 description: ABC(yeast) homolog1	33	22	57	22	775	85.4	5.72	0.663	0.749	0.778	0.795	1.364	1.175	1.122	1.037	0.607	0.709	0.768	0.754	1.287	1.051	1.217	1.072	0.543	0.702	0.807	0.711	1.223	1.346	1.166	1.19
Zm00001d024540_P001	High	pep chromosome:B73_RefGen_v4:10:77144191:77149860:-1 gene:Zm00001d024540 transcript:Zm00001d024540_T001 gene_biotype:protein_coding transcript_biotype:protein_coding gene_symbol:stomatin1 description: stomatin1	62	19	72	19	394	43.3	6.9	0.989	0.821	0.923	0.911	1.108	1.094	1.107	1.146	0.907	0.852	0.856	0.902	1.007	1.035	1.045	1.064	0.873	0.933	0.889	0.847	1.158	1.119	1.106	1.055
Zm00001d003166_P006	High	pep chromosome:B73_RefGen_v4:2:34247761:34278227:1 gene:Zm00001d003166 transcript:Zm00001d003166_T006 gene_biotype:protein_coding transcript_biotype:protein_coding description:LETM1-like protein	28	19	61	10	822	93.4	6.9	0.754	0.699	0.749	0.722	1.165	1.187	1.281	1.268	0.761	0.714	0.749	0.743	1.272	1.092	1.243	1.293	0.668	0.743	0.705	0.688	1.323	1.123	1.301	1.203
Zm00001d038650_P001	High	pep chromosome:B73_RefGen_v4:6:161720010:161726844:1 gene:Zm00001d038650 transcript:Zm00001d038650_T001 gene_biotype:protein_coding transcript_biotype:protein_coding description:xylem bark cysteine peptidase 3	37	13	72	12	460	48.7	6.95	0.805	0.835	0.752	0.81	1.206	1.043	1.114	1.019	0.77	0.715	0.785	0.759	1.213	1.061	1.162	1.138	0.813	0.784	0.827	0.752	1.226	1.184	1.297	0.987
Zm00001d053232_P004	High	pep chromosome:B73_RefGen_v4:4:221137227:221144081:-1 gene:Zm00001d053232 transcript:Zm00001d053232_T004 gene_biotype:protein_coding transcript_biotype:protein_coding description:26S proteasome non-ATPase regulatory subunit 3 homolog A	43	18	73	3	496	56.1	8.19	0.677	0.731	0.826	0.896	1.06	1.249	1.251	1.154	0.731	0.717	0.889	0.806	1.127	1.133	1.264	1.106	0.745	0.894	0.847	0.845	0.954	0.795	0.963	1.056
Zm00001d018468_P001	High	pep chromosome:B73_RefGen_v4:5:221346595:221353674:1 gene:Zm00001d018468 transcript:Zm00001d018468_T001 gene_biotype:protein_coding transcript_biotype:protein_coding gene_symbol:formaldehyde dehydrogenase homolog1 description: formaldehyde dehydrogenase homolog1	44	16	90	3	521	55.5	7.18	0.976	1.442	0.974	1.099	0.819	0.745	0.782	0.819	1.329	1.177	1.2	1.056	0.786	0.885	0.73	0.663	1.441	1.28	1.293	1.146	0.792	0.868	0.712	0.87
Zm00001d015279_P003	High	pep chromosome:B73_RefGen_v4:5:82559260:82562766:1 gene:Zm00001d015279 transcript:Zm00001d015279_T003 gene_biotype:protein_coding transcript_biotype:protein_coding description:Probable protein phosphatase 2C 59	53	17	77	7	348	37.4	5.05	1.062	0.884	0.959	0.911	0.921	0.907	0.974	0.946	0.999	1.06	1.084	0.953	0.992	0.97	1.005	0.995	1.013	0.978	1.05	1.082	0.95	1.009	1.013	0.973
Zm00001d034343_P001	High	pep chromosome:B73_RefGen_v4:1:290260179:290263809:-1 gene:Zm00001d034343 transcript:Zm00001d034343_T001 gene_biotype:protein_coding transcript_biotype:protein_coding description:Histidinol dehydrogenase chloroplastic	40	15	54	15	476	51.0	6.39	1.008	1.021	1.026	1.031	1.001	0.992	0.957	1.031	0.921	1.031	0.966	1.001	0.998	0.976	0.985	0.993	1.031	1.058	1.058	1.048	0.991	1.07	1.044	1.08
Zm00001d024734_P001	High	pep chromosome:B73_RefGen_v4:10:85620431:85625034:1 gene:Zm00001d024734 transcript:Zm00001d024734_T001 gene_biotype:protein_coding transcript_biotype:protein_coding description:Peroxidase 2	54	16	78	15	354	38.0	7.94	0.997	1.259	1.25	1.777	0.606	0.598	0.604	0.583	1.535	1.205	1.584	2.606	0.504	0.602	0.502	0.559	1.858	1.175	1.49	1.365	0.565	0.524	0.509	0.541
Zm00001d006871_P001	High	pep chromosome:B73_RefGen_v4:2:218309398:218312057:-1 gene:Zm00001d006871 transcript:Zm00001d006871_T001 gene_biotype:protein_coding transcript_biotype:protein_coding description:40S ribosomal protein Sa-1	47	13	184	2	307	33.0	5.16	1.44	1.483	1.358	1.251	1.039	1.17	0.788	0.969	1.23	1.38	1.263	1.645	0.65	0.813	0.769	0.837	0.93	1.034	0.925	1.064	0.676	0.717	0.818	0.621
[truncated: 4,362 more rows]
