# Supplementary material for: Comparative Proteomic Analysis of Two Contrasting Maize Hybrids’ Responses to Low Nitrogen Stress at the Twelve Leaf Stage and Function Verification of ZmTGA Gene
Source: Genes (Basel). 2022 Apr 11;13(4):670. doi: 10.3390/genes13040670 (PMC9030517; doi:10.3390/genes13040670)
Supplement: Supplementary file 1 [file genes-13-00670-s001.zip › genes-1625869-supplementary/supplementary materials/table/Supplementary Table S2.xlsx]

## Sheet: GO富集分析统计表
Protein Number	GO ID	GO Description	GO Term(Level1)	Ratio_in_study	Ratio_in_pop	Pvalue_uncorrected	Pvalue_corrected
2	GO:0009607	response to biotic stimulus	BP	2/42	14/3439	0.0120758	0.821155
1	GO:0048569	post-embryonic organ development	BP	1/42	1/3439	0.0122129	0.415237
1	GO:0009867	jasmonic acid mediated signaling pathway	BP	1/42	1/3439	0.0122129	0.415237
1	GO:0048608	reproductive structure development	BP	1/42	1/3439	0.0122129	0.415237
1	GO:0048513	animal organ development	BP	1/42	1/3439	0.0122129	0.415237
1	GO:0048528	post-embryonic root development	BP	1/42	1/3439	0.0122129	0.415237
1	GO:0048527	lateral root development	BP	1/42	1/3439	0.0122129	0.415237
1	GO:0030968	endoplasmic reticulum unfolded protein response	BP	1/42	1/3439	0.0122129	0.415237
1	GO:0009887	organ morphogenesis	BP	1/42	1/3439	0.0122129	0.415237
1	GO:0010154	fruit development	BP	1/42	1/3439	0.0122129	0.415237
1	GO:0009723	response to ethylene	BP	1/42	1/3439	0.0122129	0.415237
1	GO:0034976	response to endoplasmic reticulum stress	BP	1/42	1/3439	0.0122129	0.415237
3	GO:0072593	reactive oxygen species metabolic process	BP	3/42	40/3439	0.0122306	0.0489225
6	GO:0050896	response to stimulus	BP	6/42	171/3439	0.0163513	0.0617717
2	GO:0006952	defense response	BP	2/42	17/3439	0.0176347	0.0631137
5	GO:0006950	response to stress	BP	5/42	135/3439	0.0229169	0.0708342
1	GO:0046501	protoporphyrinogen IX metabolic process	BP	1/42	2/3439	0.0242801	0.0717845
1	GO:0009817	defense response to fungus, incompatible interaction	BP	1/42	2/3439	0.0242801	0.0717845
1	GO:0009968	negative regulation of signal transduction	BP	1/42	2/3439	0.0242801	0.0717845
1	GO:0006782	protoporphyrinogen IX biosynthetic process	BP	1/42	2/3439	0.0242801	0.0717845
1	GO:0009788	negative regulation of abscisic acid-activated signaling pathway	BP	1/42	2/3439	0.0242801	0.0717845
1	GO:0009787	regulation of abscisic acid-activated signaling pathway	BP	1/42	2/3439	0.0242801	0.0717845
1	GO:0010648	negative regulation of cell communication	BP	1/42	2/3439	0.0242801	0.0717845
1	GO:1901420	negative regulation of response to alcohol	BP	1/42	2/3439	0.0242801	0.0717845
1	GO:1901419	regulation of response to alcohol	BP	1/42	2/3439	0.0242801	0.0717845
1	GO:0009991	response to extracellular stimulus	BP	1/42	2/3439	0.0242801	0.0717845
1	GO:2000280	regulation of root development	BP	1/42	2/3439	0.0242801	0.0717845
1	GO:0023057	negative regulation of signaling	BP	1/42	2/3439	0.0242801	0.0717845
1	GO:0009814	defense response, incompatible interaction	BP	1/42	3/3439	0.0362033	0.0572518
1	GO:0006434	seryl-tRNA aminoacylation	BP	1/42	3/3439	0.0362033	0.0572518
1	GO:0045087	innate immune response	BP	1/42	3/3439	0.0362033	0.0572518
1	GO:0006890	retrograde vesicle-mediated transport, Golgi to ER	BP	1/42	3/3439	0.0362033	0.0572518
1	GO:0048585	negative regulation of response to stimulus	BP	1/42	3/3439	0.0362033	0.0572518
2	GO:0032501	multicellular organismal process	BP	2/42	25/3439	0.0365832	0.0444225
2	GO:0042744	hydrogen peroxide catabolic process	BP	2/42	25/3439	0.0365832	0.0444225
2	GO:0044707	single-multicellular organism process	BP	2/42	25/3439	0.0365832	0.0444225
2	GO:0042743	hydrogen peroxide metabolic process	BP	2/42	26/3439	0.0393299	0.0453294
1	GO:0048364	root development	BP	1/42	4/3439	0.0479843	0.0543822
1	GO:0009791	post-embryonic development	BP	1/42	4/3439	0.0479843	0.0543822
1	GO:0006897	endocytosis	BP	1/42	4/3439	0.0479843	0.0543822
1	GO:0006955	immune response	BP	1/42	4/3439	0.0479843	0.0543822
2	GO:0048856	anatomical structure development	BP	2/42	29/3439	0.0480196	0.0487363
1	GO:0005834	heterotrimeric G-protein complex	CC	1/42	1/3439	0.0122129	0.415237
1	GO:0080008	Cul4-RING E3 ubiquitin ligase complex	CC	1/42	1/3439	0.0122129	0.415237
1	GO:0033179	proton-transporting V-type ATPase, V0 domain	CC	1/42	2/3439	0.0242801	0.0717845
1	GO:0009504	cell plate	CC	1/42	2/3439	0.0242801	0.0717845
1	GO:0031461	cullin-RING ubiquitin ligase complex	CC	1/42	2/3439	0.0242801	0.0717845
2	GO:0044459	plasma membrane part	CC	2/42	22/3439	0.0288239	0.0478055
1	GO:0009524	phragmoplast	CC	1/42	3/3439	0.0362033	0.0572518
1	GO:0000151	ubiquitin ligase complex	CC	1/42	3/3439	0.0362033	0.0572518
1	GO:0046658	anchored component of plasma membrane	CC	1/42	4/3439	0.0479843	0.0543822
1	GO:0031225	anchored component of membrane	CC	1/42	4/3439	0.0479843	0.0543822
1	GO:0004853	uroporphyrinogen decarboxylase activity	MF	1/42	1/3439	0.0122129	0.415237
1	GO:0004352	glutamate dehydrogenase (NAD+) activity	MF	1/42	1/3439	0.0122129	0.415237
4	GO:0004175	endopeptidase activity	MF	4/42	87/3439	0.0205764	0.0666282
1	GO:0016639	oxidoreductase activity, acting on the CH-NH2 group of donors, NAD or NADP as acceptor	MF	1/42	2/3439	0.0242801	0.0717845
1	GO:0004097	catechol oxidase activity	MF	1/42	2/3439	0.0242801	0.0717845
1	GO:0004353	glutamate dehydrogenase [NAD(P)+] activity	MF	1/42	2/3439	0.0242801	0.0717845
1	GO:0036440	citrate synthase activity	MF	1/42	3/3439	0.0362033	0.0572518
1	GO:0031177	phosphopantetheine binding	MF	1/42	3/3439	0.0362033	0.0572518
1	GO:0004108	citrate (Si)-synthase activity	MF	1/42	3/3439	0.0362033	0.0572518
1	GO:0003700	transcription factor activity, sequence-specific DNA binding	MF	1/42	3/3439	0.0362033	0.0572518
1	GO:0004828	serine-tRNA ligase activity	MF	1/42	3/3439	0.0362033	0.0572518
1	GO:0001071	nucleic acid binding transcription factor activity	MF	1/42	3/3439	0.0362033	0.0572518
1	GO:0004176	ATP-dependent peptidase activity	MF	1/42	4/3439	0.0479843	0.0543822
2	GO:0004252	serine-type endopeptidase activity	MF	2/42	29/3439	0.0480196	0.0487363
