# Supplementary material for: Comparative Proteomic Analysis of Two Contrasting Maize Hybrids’ Responses to Low Nitrogen Stress at the Twelve Leaf Stage and Function Verification of ZmTGA Gene
Source: Genes (Basel). 2022 Apr 11;13(4):670. doi: 10.3390/genes13040670 (PMC9030517; doi:10.3390/genes13040670)
Supplement: Supplementary file 1 [file genes-13-00670-s001.zip › genes-1625869-supplementary/supplementary materials/table/Supplementary Table S3.xlsx]

## Sheet: GO富集分析统计表
Protein Number	GO ID	GO Description	GO Term(Level1)	Ratio_in_study	Ratio_in_pop	Pvalue_uncorrected	Pvalue_corrected
3	GO:0044282	small molecule catabolic process	BP	3/36	35/3439	0.00548007	0.0351638
5	GO:0044712	single-organism catabolic process	BP	5/36	122/3439	0.00807633	0.0478367
1	GO:0006574	valine catabolic process	BP	1/36	1/3439	0.0104682	0.0575749
1	GO:0006308	DNA catabolic process	BP	1/36	1/3439	0.0104682	0.0575749
6	GO:0009056	catabolic process	BP	6/36	196/3439	0.0147234	0.0436038
1	GO:0006850	mitochondrial pyruvate transport	BP	1/36	2/3439	0.0208297	0.0572818
1	GO:0009083	branched-chain amino acid catabolic process	BP	1/36	2/3439	0.0208297	0.0572818
1	GO:0006848	pyruvate transport	BP	1/36	2/3439	0.0208297	0.0572818
5	GO:1901575	organic substance catabolic process	BP	5/36	170/3439	0.0302455	0.06654
1	GO:0006007	glucose catabolic process	BP	1/36	3/3439	0.0310858	0.0664891
1	GO:0019566	arabinose metabolic process	BP	1/36	3/3439	0.0310858	0.0664891
1	GO:0015850	organic hydroxy compound transport	BP	1/36	3/3439	0.0310858	0.0664891
1	GO:0051205	protein insertion into membrane	BP	1/36	3/3439	0.0310858	0.0664891
1	GO:0015718	monocarboxylic acid transport	BP	1/36	3/3439	0.0310858	0.0664891
1	GO:0015791	polyol transport	BP	1/36	3/3439	0.0310858	0.0664891
1	GO:0008361	regulation of cell size	BP	1/36	3/3439	0.0310858	0.0664891
1	GO:0030104	water homeostasis	BP	1/36	3/3439	0.0310858	0.0664891
1	GO:0006833	water transport	BP	1/36	3/3439	0.0310858	0.0664891
1	GO:0015793	glycerol transport	BP	1/36	3/3439	0.0310858	0.0664891
1	GO:0009992	cellular water homeostasis	BP	1/36	3/3439	0.0310858	0.0664891
1	GO:0019320	hexose catabolic process	BP	1/36	3/3439	0.0310858	0.0664891
1	GO:0006884	cell volume homeostasis	BP	1/36	3/3439	0.0310858	0.0664891
1	GO:0046373	L-arabinose metabolic process	BP	1/36	3/3439	0.0310858	0.0664891
1	GO:0042044	fluid transport	BP	1/36	3/3439	0.0310858	0.0664891
2	GO:0006259	DNA metabolic process	BP	2/36	28/3439	0.0339624	0.043585
1	GO:0015849	organic acid transport	BP	1/36	4/3439	0.0412374	0.0520538
1	GO:0006573	valine metabolic process	BP	1/36	4/3439	0.0412374	0.0520538
1	GO:0009438	methylglyoxal metabolic process	BP	1/36	4/3439	0.0412374	0.0520538
1	GO:0090066	regulation of anatomical structure size	BP	1/36	4/3439	0.0412374	0.0520538
1	GO:0006260	DNA replication	BP	1/36	4/3439	0.0412374	0.0520538
1	GO:0032535	regulation of cellular component size	BP	1/36	4/3439	0.0412374	0.0520538
1	GO:0046942	carboxylic acid transport	BP	1/36	4/3439	0.0412374	0.0520538
1	GO:0051596	methylglyoxal catabolic process	BP	1/36	4/3439	0.0412374	0.0520538
1	GO:0000387	spliceosomal snRNP assembly	BP	1/36	4/3439	0.0412374	0.0520538
1	GO:0046365	monosaccharide catabolic process	BP	1/36	4/3439	0.0412374	0.0520538
1	GO:0042182	ketone catabolic process	BP	1/36	4/3439	0.0412374	0.0520538
4	GO:0044248	cellular catabolic process	BP	4/36	129/3439	0.0440257	0.044605
4	GO:0044815	DNA packaging complex	CC	4/36	32/3439	0.000295353	0.0113711
4	GO:0000786	nucleosome	CC	4/36	32/3439	0.000295353	0.0113711
4	GO:0032993	protein-DNA complex	CC	4/36	32/3439	0.000295353	0.0113711
4	GO:0044427	chromosomal part	CC	4/36	36/3439	0.000469581	0.00723155
3	GO:0031226	intrinsic component of plasma membrane	CC	3/36	16/3439	0.000537487	0.00689775
2	GO:0046658	anchored component of plasma membrane	CC	2/36	4/3439	0.000631013	0.00694114
2	GO:0031225	anchored component of membrane	CC	2/36	4/3439	0.000631013	0.00694114
3	GO:0044459	plasma membrane part	CC	3/36	22/3439	0.0014156	0.0109001
2	GO:0009506	plasmodesma	CC	2/36	18/3439	0.0146744	0.0491274
2	GO:0005911	cell-cell junction	CC	2/36	18/3439	0.0146744	0.0491274
2	GO:0030054	cell junction	CC	2/36	18/3439	0.0146744	0.0491274
2	GO:0005743	mitochondrial inner membrane	CC	2/36	22/3439	0.0215831	0.0503606
2	GO:0019866	organelle inner membrane	CC	2/36	25/3439	0.0274863	0.0622484
1	GO:0005682	U5 snRNP	CC	1/36	4/3439	0.0412374	0.0520538
4	GO:0005634	nucleus	CC	4/36	129/3439	0.0440257	0.044605
4	GO:0046982	protein heterodimerization activity	MF	4/36	27/3439	0.000149627	0.0115213
4	GO:0046983	protein dimerization activity	MF	4/36	47/3439	0.00130992	0.0112071
5	GO:0003677	DNA binding	MF	5/36	91/3439	0.00229011	0.0160308
1	GO:0004458	D-lactate dehydrogenase (cytochrome) activity	MF	1/36	1/3439	0.0104682	0.0575749
1	GO:0008720	D-lactate dehydrogenase activity	MF	1/36	1/3439	0.0104682	0.0575749
1	GO:0008891	glycolate oxidase activity	MF	1/36	1/3439	0.0104682	0.0575749
1	GO:0008442	3-hydroxyisobutyrate dehydrogenase activity	MF	1/36	1/3439	0.0104682	0.0575749
1	GO:0003973	(S)-2-hydroxy-acid oxidase activity	MF	1/36	1/3439	0.0104682	0.0575749
1	GO:0019154	glycolate dehydrogenase activity	MF	1/36	1/3439	0.0104682	0.0575749
1	GO:0016898	oxidoreductase activity, acting on the CH-OH group of donors, cytochrome as acceptor	MF	1/36	1/3439	0.0104682	0.0575749
5	GO:0005515	protein binding	MF	5/36	151/3439	0.0191527	0.0546206
1	GO:0004457	lactate dehydrogenase activity	MF	1/36	2/3439	0.0208297	0.0572818
1	GO:0045300	acyl-[acyl-carrier-protein] desaturase activity	MF	1/36	2/3439	0.0208297	0.0572818
1	GO:1901618	organic hydroxy compound transmembrane transporter activity	MF	1/36	3/3439	0.0310858	0.0664891
1	GO:0015665	alcohol transmembrane transporter activity	MF	1/36	3/3439	0.0310858	0.0664891
1	GO:0015166	polyol transmembrane transporter activity	MF	1/36	3/3439	0.0310858	0.0664891
1	GO:0015168	glycerol transmembrane transporter activity	MF	1/36	3/3439	0.0310858	0.0664891
1	GO:0046556	alpha-L-arabinofuranosidase activity	MF	1/36	3/3439	0.0310858	0.0664891
1	GO:0005372	water transmembrane transporter activity	MF	1/36	3/3439	0.0310858	0.0664891
1	GO:0015250	water channel activity	MF	1/36	3/3439	0.0310858	0.0664891
1	GO:0015254	glycerol channel activity	MF	1/36	3/3439	0.0310858	0.0664891
3	GO:0016616	oxidoreductase activity, acting on the CH-OH group of donors, NAD or NADP as acceptor	MF	3/36	68/3439	0.0331631	0.0432806
1	GO:0008374	O-acyltransferase activity	MF	1/36	4/3439	0.0412374	0.0520538
1	GO:0016899	oxidoreductase activity, acting on the CH-OH group of donors, oxygen as acceptor	MF	1/36	4/3439	0.0412374	0.0520538
3	GO:0016614	oxidoreductase activity, acting on CH-OH group of donors	MF	3/36	75/3439	0.0425213	0.0436552
