# Supplementary material for: Comparative Proteomic Analysis of Two Contrasting Maize Hybrids’ Responses to Low Nitrogen Stress at the Twelve Leaf Stage and Function Verification of ZmTGA Gene
Source: Genes (Basel). 2022 Apr 11;13(4):670. doi: 10.3390/genes13040670 (PMC9030517; doi:10.3390/genes13040670)
Supplement: Supplementary file 1 [file genes-13-00670-s001.zip › genes-1625869-supplementary/supplementary materials/table/Supplementary Table S4.xlsx]

## Sheet: GO富集分析统计表-1
Protein Number	GO ID	GO Description	GO Term(Level1)	Ratio_in_study	Ratio_in_pop	Pvalue_uncorrected	Pvalue_corrected
2	GO:0006122	mitochondrial electron transport, ubiquinol to cytochrome c	BP	2/37	8/3439	0.00302832	0.0439107
1	GO:0071486	cellular response to high light intensity	BP	1/37	1/3439	0.0107589	0.0891455
1	GO:0071484	cellular response to light intensity	BP	1/37	1/3439	0.0107589	0.0891455
11	GO:0055114	oxidation-reduction process	BP	11/37	499/3439	0.0158386	0.0510354
2	GO:0022904	respiratory electron transport chain	BP	2/37	20/3439	0.0189479	0.054949
2	GO:0042440	pigment metabolic process	BP	2/37	21/3439	0.020802	0.057453
1	GO:0009644	response to high light intensity	BP	1/37	2/3439	0.0214052	0.056432
1	GO:0006788	heme oxidation	BP	1/37	2/3439	0.0214052	0.056432
16	GO:0044763	single-organism cellular process	BP	16/37	891/3439	0.022242	0.0460726
5	GO:0055085	transmembrane transport	BP	5/37	158/3439	0.025477	0.0492555
3	GO:1902600	hydrogen ion transmembrane transport	BP	3/37	60/3439	0.0257655	0.0482065
1	GO:0071214	cellular response to abiotic stimulus	BP	1/37	3/3439	0.03194	0.0529291
1	GO:0071482	cellular response to light stimulus	BP	1/37	3/3439	0.03194	0.0529291
1	GO:0000462	maturation of SSU-rRNA from tricistronic rRNA transcript (SSU-rRNA, 5.8S rRNA, LSU-rRNA)	BP	1/37	3/3439	0.03194	0.0529291
1	GO:0071478	cellular response to radiation	BP	1/37	3/3439	0.03194	0.0529291
3	GO:0015992	proton transport	BP	3/37	67/3439	0.0342697	0.0422903
3	GO:0006818	hydrogen transport	BP	3/37	67/3439	0.0342697	0.0422903
3	GO:0098662	inorganic cation transmembrane transport	BP	3/37	67/3439	0.0342697	0.0422903
3	GO:0098660	inorganic ion transmembrane transport	BP	3/37	68/3439	0.0355906	0.0412851
20	GO:0044699	single-organism process	BP	20/37	1272/3439	0.0389532	0.0434478
3	GO:0015672	monovalent inorganic cation transport	BP	3/37	71/3439	0.0397107	0.0434569
1	GO:0009642	response to light intensity	BP	1/37	4/3439	0.0423644	0.0455025
1	GO:0042168	heme metabolic process	BP	1/37	4/3439	0.0423644	0.0455025
3	GO:0098655	cation transmembrane transport	BP	3/37	73/3439	0.0425876	0.0441086
2	GO:0070469	respiratory chain	CC	2/37	13/3439	0.00815498	0.0945978
1	GO:0000314	organellar small ribosomal subunit	CC	1/37	1/3439	0.0107589	0.0891455
1	GO:0005763	mitochondrial small ribosomal subunit	CC	1/37	1/3439	0.0107589	0.0891455
4	GO:0044429	mitochondrial part	CC	4/37	95/3439	0.0179697	0.0548547
2	GO:0005743	mitochondrial inner membrane	CC	2/37	22/3439	0.0227287	0.0454575
2	GO:0019866	organelle inner membrane	CC	2/37	25/3439	0.0289289	0.0493493
4	GO:0016705	oxidoreductase activity, acting on paired donors, with incorporation or reduction of molecular oxygen	MF	4/37	43/3439	0.00103748	0.0601739
2	GO:0008121	ubiquinol-cytochrome-c reductase activity	MF	2/37	7/3439	0.00228672	0.0663148
2	GO:0016681	oxidoreductase activity, acting on diphenols and related substances as donors, cytochrome as acceptor	MF	2/37	7/3439	0.00228672	0.0663148
2	GO:0016679	oxidoreductase activity, acting on diphenols and related substances as donors	MF	2/37	14/3439	0.00945002	0.0913502
1	GO:0004334	fumarylacetoacetase activity	MF	1/37	1/3439	0.0107589	0.0891455
1	GO:0016823	hydrolase activity, acting on acid carbon-carbon bonds, in ketonic substances	MF	1/37	1/3439	0.0107589	0.0891455
1	GO:0016822	hydrolase activity, acting on acid carbon-carbon bonds	MF	1/37	1/3439	0.0107589	0.0891455
1	GO:0050502	cis-zeatin O-beta-D-glucosyltransferase activity	MF	1/37	1/3439	0.0107589	0.0891455
1	GO:0048027	mRNA 5'-UTR binding	MF	1/37	1/3439	0.0107589	0.0891455
11	GO:0016491	oxidoreductase activity	MF	11/37	498/3439	0.015689	0.0535273
1	GO:0017057	6-phosphogluconolactonase activity	MF	1/37	2/3439	0.0214052	0.056432
1	GO:0045300	acyl-[acyl-carrier-protein] desaturase activity	MF	1/37	2/3439	0.0214052	0.056432
1	GO:0004392	heme oxygenase (decyclizing) activity	MF	1/37	2/3439	0.0214052	0.056432
1	GO:0004638	phosphoribosylaminoimidazole carboxylase activity	MF	1/37	2/3439	0.0214052	0.056432
3	GO:0015078	hydrogen ion transmembrane transporter activity	MF	3/37	60/3439	0.0257655	0.0482065
3	GO:0015077	monovalent inorganic cation transmembrane transporter activity	MF	3/37	61/3439	0.0269006	0.0472798
1	GO:0070181	small ribosomal subunit rRNA binding	MF	1/37	3/3439	0.03194	0.0529291
1	GO:0004351	glutamate decarboxylase activity	MF	1/37	3/3439	0.03194	0.0529291
1	GO:0003756	protein disulfide isomerase activity	MF	1/37	3/3439	0.03194	0.0529291
1	GO:0016864	intramolecular oxidoreductase activity, transposing S-S bonds	MF	1/37	3/3439	0.03194	0.0529291
1	GO:0003700	transcription factor activity, sequence-specific DNA binding	MF	1/37	3/3439	0.03194	0.0529291
1	GO:0004557	alpha-galactosidase activity	MF	1/37	3/3439	0.03194	0.0529291
1	GO:0052692	raffinose alpha-galactosidase activity	MF	1/37	3/3439	0.03194	0.0529291
1	GO:0001071	nucleic acid binding transcription factor activity	MF	1/37	3/3439	0.03194	0.0529291
3	GO:0022890	inorganic cation transmembrane transporter activity	MF	3/37	68/3439	0.0355906	0.0412851
3	GO:0008324	cation transmembrane transporter activity	MF	3/37	75/3439	0.0455679	0.0463673
2	GO:0016831	carboxy-lyase activity	MF	2/37	32/3439	0.0456395	0.0456395
