# Supplementary material for: Comparative Proteomic Analysis of Two Contrasting Maize Hybrids’ Responses to Low Nitrogen Stress at the Twelve Leaf Stage and Function Verification of ZmTGA Gene
Source: Genes (Basel). 2022 Apr 11;13(4):670. doi: 10.3390/genes13040670 (PMC9030517; doi:10.3390/genes13040670)
Supplement: Supplementary file 1 [file genes-13-00670-s001.zip › genes-1625869-supplementary/supplementary materials/table/Supplementary Table S5.xlsx]

## Sheet: KEGG富集分析统计表
Protein Number	Pathway_ID	KEGG Description	Database	Ratio_in_study	Ratio_in_pop	P_value_uncorrected	P_value_corrected
3	zma00940	Phenylpropanoid biosynthesis	KEGG PATHWAY	3/26	53/2679	0.0137875	0.16545
2	zma00350	Tyrosine metabolism	KEGG PATHWAY	2/26	18/2679	0.0125984	0.302362
1	zma04075	Plant hormone signal transduction	KEGG PATHWAY	1/26	11/2679	0.101905	0.489144
1	zma00920	Sulfur metabolism	KEGG PATHWAY	1/26	19/2679	0.169665	0.508996
2	zma03050	Proteasome	KEGG PATHWAY	2/26	51/2679	0.0864178	0.518507
1	zma00220	Arginine biosynthesis	KEGG PATHWAY	1/26	23/2679	0.201674	0.537798
1	zma00910	Nitrogen metabolism	KEGG PATHWAY	1/26	15/2679	0.136424	0.545696
1	zma00360	Phenylalanine metabolism	KEGG PATHWAY	1/26	18/2679	0.161472	0.553619
1	zma00860	Porphyrin and chlorophyll metabolism	KEGG PATHWAY	1/26	30/2679	0.254857	0.556051
1	zma04120	Ubiquitin mediated proteolysis	KEGG PATHWAY	1/26	27/2679	0.232495	0.557988
1	zma00020	Citrate cycle (TCA cycle)	KEGG PATHWAY	1/26	52/2679	0.400731	0.565738
1	zma00630	Glyoxylate and dicarboxylate metabolism	KEGG PATHWAY	1/26	57/2679	0.429827	0.573103
2	zma03010	Ribosome	KEGG PATHWAY	2/26	179/2679	0.52706	0.574975
1	zma00970	Aminoacyl-tRNA biosynthesis	KEGG PATHWAY	1/26	50/2679	0.388697	0.583046
1	zma04144	Endocytosis	KEGG PATHWAY	1/26	63/2679	0.462951	0.584781
2	zma01230	Biosynthesis of amino acids	KEGG PATHWAY	2/26	175/2679	0.514586	0.588098
3	zma01200	Carbon metabolism	KEGG PATHWAY	3/26	205/2679	0.320114	0.590981
1	zma00270	Cysteine and methionine metabolism	KEGG PATHWAY	1/26	47/2679	0.37021	0.592336
1	zma00480	Glutathione metabolism	KEGG PATHWAY	1/26	70/2679	0.499259	0.599111
1	zma00950	Isoquinoline alkaloid biosynthesis	KEGG PATHWAY	1/26	8/2679	0.0751491	0.601193
1	zma01210	2-Oxocarboxylic acid metabolism	KEGG PATHWAY	1/26	45/2679	0.357588	0.613008
1	zma00250	Alanine, aspartate and glutamate metabolism	KEGG PATHWAY	1/26	39/2679	0.318245	0.63649
1	zma04141	Protein processing in endoplasmic reticulum	KEGG PATHWAY	1/26	109/2679	0.662152	0.662152
1	zma00190	Oxidative phosphorylation	KEGG PATHWAY	1/26	102/2679	0.637268	0.664976
