# Supplementary material for: Comparative Proteomic Analysis of Two Contrasting Maize Hybrids’ Responses to Low Nitrogen Stress at the Twelve Leaf Stage and Function Verification of ZmTGA Gene
Source: Genes (Basel). 2022 Apr 11;13(4):670. doi: 10.3390/genes13040670 (PMC9030517; doi:10.3390/genes13040670)
Supplement: Supplementary file 1 [file genes-13-00670-s001.zip › genes-1625869-supplementary/supplementary materials/table/Supplementary Table S6.xlsx]

## Sheet: Supplementary Table S6
Protein Number	Pathway_ID	KEGG Description	Database	Ratio_in_study	Ratio_in_pop	P_value_uncorrected	P_value_corrected
2	zma03010	Ribosome	KEGG PATHWAY	0.0869565	179/2679	0.461225	0.480443
1	zma00480	Glutathione metabolism	KEGG PATHWAY	0.0434783	70/2679	0.457469	0.497249
1	zma00020	Citrate cycle (TCA cycle)	KEGG PATHWAY	0.0434783	52/2679	0.364094	0.505686
1	zma00500	Starch and sucrose metabolism	KEGG PATHWAY	0.0434783	60/2679	0.407349	0.509186
2	zma01230	Biosynthesis of amino acids	KEGG PATHWAY	0.0869565	175/2679	0.449303	0.510571
1	zma00630	Glyoxylate and dicarboxylate metabolism	KEGG PATHWAY	0.0434783	57/2679	0.391469	0.515091
1	zma00520	Amino sugar and nucleotide sugar metabolism	KEGG PATHWAY	0.0434783	65/2679	0.432938	0.515403
1	zma04146	Peroxisome	KEGG PATHWAY	0.0434783	51/2679	0.35848	0.527176
3	zma01200	Carbon metabolism	KEGG PATHWAY	0.130435	205/2679	0.255553	0.532402
1	zma01210	2-Oxocarboxylic acid metabolism	KEGG PATHWAY	0.0434783	45/2679	0.323784	0.53964
1	zma00052	Galactose metabolism	KEGG PATHWAY	0.0434783	32/2679	0.242348	0.550792
1	zma00260	Glycine, serine and threonine metabolism	KEGG PATHWAY	0.0434783	50/2679	0.352818	0.551278
1	zma00250	Alanine, aspartate and glutamate metabolism	KEGG PATHWAY	0.0434783	39/2679	0.287297	0.552494
1	zma01212	Fatty acid metabolism	KEGG PATHWAY	0.0434783	43/2679	0.311825	0.55683
1	zma00010	Glycolysis / Gluconeogenesis	KEGG PATHWAY	0.0434783	93/2679	0.557819	0.557819
2	zma04141	Protein processing in endoplasmic reticulum	KEGG PATHWAY	0.0869565	109/2679	0.239916	0.59979
1	zma03060	Protein export	KEGG PATHWAY	0.0434783	29/2679	0.222266	0.617404
2	zma00190	Oxidative phosphorylation	KEGG PATHWAY	0.0869565	102/2679	0.217435	0.679485
2	zma03040	Spliceosome	KEGG PATHWAY	0.0869565	101/2679	0.214243	0.765152
1	zma01040	Biosynthesis of unsaturated fatty acids	KEGG PATHWAY	0.0434783	16/2679	0.129204	0.807523
1	zma04120	Ubiquitin mediated proteolysis	KEGG PATHWAY	0.0434783	27/2679	0.208595	0.869147
2	zma00620	Pyruvate metabolism	KEGG PATHWAY	0.0869565	67/2679	0.111397	0.928306
1	zma00061	Fatty acid biosynthesis	KEGG PATHWAY	0.0434783	25/2679	0.194695	0.973477
1	zma00730	Thiamine metabolism	KEGG PATHWAY	0.0434783	10/2679	0.0827447	1
2	zma00230	Purine metabolism	KEGG PATHWAY	0.0869565	62/2679	0.0977379	1
