# Supplementary material for: Comparative Proteomic Analysis of Two Contrasting Maize Hybrids’ Responses to Low Nitrogen Stress at the Twelve Leaf Stage and Function Verification of ZmTGA Gene
Source: Genes (Basel). 2022 Apr 11;13(4):670. doi: 10.3390/genes13040670 (PMC9030517; doi:10.3390/genes13040670)
Supplement: Supplementary file 1 [file genes-13-00670-s001.zip › genes-1625869-supplementary/supplementary materials/table/Supplementary Table S7.xlsx]

## Sheet: KEGG富集分析统计表-3
Protein Number	Pathway_ID	KEGG Description	Database	Ratio_in_study	Ratio_in_pop	P_value_uncorrected	P_value_corrected
1	zma00600	Sphingolipid metabolism	KEGG PATHWAY	0.04	7/2679	0.0635916	0.254366
1	zma00908	Zeatin biosynthesis	KEGG PATHWAY	0.04	1/2679	0.00933184	0.261292
3	zma00520	Amino sugar and nucleotide sugar metabolism	KEGG PATHWAY	0.12	65/2679	0.0214231	0.299924
1	zma04712	Circadian rhythm - plant	KEGG PATHWAY	0.04	5/2679	0.04583	0.32081
1	zma00430	Taurine and hypotaurine metabolism	KEGG PATHWAY	0.04	5/2679	0.04583	0.32081
1	zma00603	Glycosphingolipid biosynthesis - globo and isoglobo series	KEGG PATHWAY	0.04	5/2679	0.04583	0.32081
2	zma04145	Phagosome	KEGG PATHWAY	0.08	33/2679	0.0369996	0.34533
1	zma00561	Glycerolipid metabolism	KEGG PATHWAY	0.04	17/2679	0.147742	0.376071
1	zma00410	beta-Alanine metabolism	KEGG PATHWAY	0.04	20/2679	0.171538	0.400256
1	zma00906	Carotenoid biosynthesis	KEGG PATHWAY	0.04	13/2679	0.114992	0.402472
1	zma01040	Biosynthesis of unsaturated fatty acids	KEGG PATHWAY	0.04	16/2679	0.139666	0.434515
1	zma00650	Butanoate metabolism	KEGG PATHWAY	0.04	16/2679	0.139666	0.434515
1	zma00061	Fatty acid biosynthesis	KEGG PATHWAY	0.04	25/2679	0.209787	0.451849
1	zma00052	Galactose metabolism	KEGG PATHWAY	0.04	32/2679	0.260498	0.455872
1	zma00860	Porphyrin and chlorophyll metabolism	KEGG PATHWAY	0.04	30/2679	0.246337	0.45983
2	zma00190	Oxidative phosphorylation	KEGG PATHWAY	0.08	102/2679	0.245984	0.491969
1	zma00940	Phenylpropanoid biosynthesis	KEGG PATHWAY	0.04	53/2679	0.394572	0.502182
1	zma00250	Alanine, aspartate and glutamate metabolism	KEGG PATHWAY	0.04	39/2679	0.308078	0.507422
1	zma01212	Fatty acid metabolism	KEGG PATHWAY	0.04	43/2679	0.333931	0.519449
1	zma00030	Pentose phosphate pathway	KEGG PATHWAY	0.04	46/2679	0.35271	0.519784
1	zma03050	Proteasome	KEGG PATHWAY	0.04	51/2679	0.382884	0.536038
1	zma04146	Peroxisome	KEGG PATHWAY	0.04	51/2679	0.382884	0.536038
1	zma00230	Purine metabolism	KEGG PATHWAY	0.04	62/2679	0.444587	0.541237
1	zma00620	Pyruvate metabolism	KEGG PATHWAY	0.04	67/2679	0.470634	0.549073
1	zma00710	Carbon fixation in photosynthetic organisms	KEGG PATHWAY	0.04	71/2679	0.490623	0.549497
2	zma01200	Carbon metabolism	KEGG PATHWAY	0.08	205/2679	0.581365	0.626085
1	zma04141	Protein processing in endoplasmic reticulum	KEGG PATHWAY	0.04	109/2679	0.647682	0.67167
1	zma03010	Ribosome	KEGG PATHWAY	0.04	179/2679	0.823933	0.823933
